# Supplementary material for: EDA Missense Variant in a Cat with X-Linked Hypohidrotic Ectodermal Dysplasia
Source: Genes (Basel). 2024 Jun 28;15(7):854. doi: 10.3390/genes15070854 (PMC11276485; doi:10.3390/genes15070854)
Supplement: Supplementary file 1 [file genes-15-00854-s001.zip]

Archive with 5 entries (5 files):
- Table_S1_Public_Genomes.xlsx
- Table_S2_Hematology.xlsx
- Table_S3_Serum_Biochemistry.xlsx
- Table_S4_Urinalysis.xlsx
- Table_S5_Private_Variants.xlsx
