# Supplementary material for: EDA Missense Variant in a Cat with X-Linked Hypohidrotic Ectodermal Dysplasia
Source: Genes (Basel). 2024 Jun 28;15(7):854. doi: 10.3390/genes15070854 (PMC11276485; doi:10.3390/genes15070854)
Supplement: Supplementary file 1 [file genes-15-00854-s001.zip › Table_S2_Hematology.xlsx]

## Sheet: Sheet1
Table S2. Hematology results of the affected cat.
Test	Result	Unit	Reference Range	Comment
Red blood count	8.41	M/mm3	6.72-11.39
Hemoglobin	13.8	g/dL	9.8-16.9
Hematocrit	41.3	%	29-48
Mean corpuscular volume	49.1	fL	33.6-48.1
Mean corpuscular hemoglobin concentration	16.4	g/dL	12.1-16.6
Reticulocytes	40400	/mm3	14100-104500
Platelets	102000	/mm3	72000-457000	No morphological abnormalities noted.
Leucocytes	19800	/mm3	3700-18660
Neutrophils	15750	/mm3	1450-9620	Mature moderate neutrophilia suggesting an inflammatory context.
Lymphocytes	1690	/mm3	1180-10360
Eosinophils	1930	/mm3	160-1810
