# Supplementary material for: EDA Missense Variant in a Cat with X-Linked Hypohidrotic Ectodermal Dysplasia
Source: Genes (Basel). 2024 Jun 28;15(7):854. doi: 10.3390/genes15070854 (PMC11276485; doi:10.3390/genes15070854)
Supplement: Supplementary file 1 [file genes-15-00854-s001.zip › Table_S3_Serum_Biochemistry.xlsx]

## Sheet: Sheet1
Table S3. Serum biochemistry of the affected cat.
Test	Result	Unit	Reference Range
Alkaline phosphatase	47	UI/L	22-187
Alanine aminotransferase	42	UI/L	15-123
Albumin	35	g/L	25-35
Total Protein	79	g/L	64-96
Blood urea nitrogen	0.61	g/L	0.4-0.8
Creatinine	9	mg/L	5.2-17.8
Fructosamines	308	mmol/L	294-510
Glucose	1.35	g/L	0.7-2.6
Calcium	1.16	mmol/L	1.1-1.4
Chloride	128	mmol/L	115-140
Magnesium	0.55	mmol/L	0.26-0.41
Phosphorus	32	mmol/L	32-78
Potassium	4.9	mmol/L	3.6-5.5
Sodium	163	mmol/L	150-165
T4	17.9	nmol/L	0-50
