# Supplementary material for: EDA Missense Variant in a Cat with X-Linked Hypohidrotic Ectodermal Dysplasia
Source: Genes (Basel). 2024 Jun 28;15(7):854. doi: 10.3390/genes15070854 (PMC11276485; doi:10.3390/genes15070854)
Supplement: Supplementary file 1 [file genes-15-00854-s001.zip › Table_S4_Urinalysis.xlsx]

## Sheet: Sheet1
Table S4. Urinalysis of the affected cat.
Component	Result	Reference Range
Specific gravity	1.05	1.020 - 1.085
pH	6	6 - 7.5
Protein	Negative	Negative
Leucocytes	Negative	Negative
Blood	Negative	Negative
