# Supplementary material for: EDA Missense Variant in a Cat with X-Linked Hypohidrotic Ectodermal Dysplasia
Source: Genes (Basel). 2024 Jun 28;15(7):854. doi: 10.3390/genes15070854 (PMC11276485; doi:10.3390/genes15070854)
Supplement: Supplementary file 1 [file genes-15-00854-s001.zip › Table_S5_Private_Variants.xlsx]

## Sheet: private hom.prot.chang.variants
Table S2. Private homozygous/hemizygous protein changing private variants in the affected cat. Private variants were obtained by filtering all variants that were present at least once in 96 control genomes. Variants are listed multiple times, if they have predicted effects on more than one transcript. Variants with a SnpEff predicted impact of "high" or "moderate" were considered protein changing…
#CHROM	POS	REF	ALT	FILTER	EFFECT	IMPACT	GENE	GENEID	FEATURE	FEATUREID	BIOTYPE	RANK	HGVS_C	HGVS_P
chrA1	116703463	G	A	PASS	missense_variant	MODERATE	LOC101098920	LOC101098920	transcript	XM_023255957.2	protein_coding	1	c.1348G>A	p.Asp450Asn
chrA1	116703463	G	A	PASS	missense_variant	MODERATE	LOC101098920	LOC101098920	transcript	XM_023255945.2	protein_coding	1	c.1348G>A	p.Asp450Asn
chrA2	89012428	G	A	PASS	missense_variant	MODERATE	LOC123383972	LOC123383972	transcript	XM_045052631.1	protein_coding	3	c.4247G>A	p.Gly1416Glu
chrA3	62414298	G	A	PASS	missense_variant	MODERATE	FAM178B	FAM178B	transcript	XM_006930055.4	protein_coding	17	c.2009G>A	p.Ser670Asn
chrA3	62414298	G	A	PASS	missense_variant	MODERATE	FAM178B	FAM178B	transcript	XM_006930056.4	protein_coding	15	c.1778G>A	p.Ser593Asn
chrA3	62414298	G	A	PASS	missense_variant	MODERATE	FAM178B	FAM178B	transcript	XM_023251624.2	protein_coding	18	c.2072G>A	p.Ser691Asn
chrA3	62425719	G	A	PASS	missense_variant	MODERATE	SEMA4C	SEMA4C	transcript	XM_023251626.2	protein_coding	11	c.1130G>A	p.Arg377His
chrA3	62425719	G	A	PASS	missense_variant	MODERATE	SEMA4C	SEMA4C	transcript	XM_023251627.2	protein_coding	11	c.1130G>A	p.Arg377His
chrA3	62575016	A	G	PASS	missense_variant	MODERATE	FER1L5	FER1L5	transcript	XM_045054111.1	protein_coding	32	c.3275T>C	p.Met1092Thr
chrA3	62575016	A	G	PASS	missense_variant	MODERATE	FER1L5	FER1L5	transcript	XM_045054126.1	protein_coding	27	c.2828T>C	p.Met943Thr
chrA3	62575016	A	G	PASS	missense_variant	MODERATE	FER1L5	FER1L5	transcript	XM_045054113.1	protein_coding	32	c.3275T>C	p.Met1092Thr
chrA3	62575016	A	G	PASS	missense_variant	MODERATE	FER1L5	FER1L5	transcript	XM_045054115.1	protein_coding	32	c.3275T>C	p.Met1092Thr
chrA3	62575016	A	G	PASS	missense_variant	MODERATE	FER1L5	FER1L5	transcript	XM_045054112.1	protein_coding	32	c.3275T>C	p.Met1092Thr
chrA3	62575016	A	G	PASS	missense_variant	MODERATE	FER1L5	FER1L5	transcript	XM_045054114.1	protein_coding	32	c.3275T>C	p.Met1092Thr
chrA3	62575016	A	G	PASS	missense_variant	MODERATE	FER1L5	FER1L5	transcript	XM_045054116.1	protein_coding	32	c.3275T>C	p.Met1092Thr
chrA3	62575016	A	G	PASS	missense_variant	MODERATE	FER1L5	FER1L5	transcript	XM_045054117.1	protein_coding	32	c.3275T>C	p.Met1092Thr
chrA3	62575016	A	G	PASS	missense_variant	MODERATE	FER1L5	FER1L5	transcript	XM_045054118.1	protein_coding	32	c.3275T>C	p.Met1092Thr
chrA3	62575016	A	G	PASS	missense_variant	MODERATE	FER1L5	FER1L5	transcript	XM_045054120.1	protein_coding	32	c.3275T>C	p.Met1092Thr
chrA3	62575016	A	G	PASS	missense_variant	MODERATE	FER1L5	FER1L5	transcript	XM_045054121.1	protein_coding	32	c.3275T>C	p.Met1092Thr
chrA3	62575016	A	G	PASS	missense_variant	MODERATE	FER1L5	FER1L5	transcript	XM_045054122.1	protein_coding	32	c.3275T>C	p.Met1092Thr
chrA3	62575016	A	G	PASS	missense_variant	MODERATE	FER1L5	FER1L5	transcript	XM_045054123.1	protein_coding	30	c.3035T>C	p.Met1012Thr
chrA3	62575016	A	G	PASS	missense_variant	MODERATE	FER1L5	FER1L5	transcript	XM_045054124.1	protein_coding	28	c.2966T>C	p.Met989Thr
chrA3	62575016	A	G	PASS	missense_variant	MODERATE	FER1L5	FER1L5	transcript	XM_045054127.1	protein_coding	27	c.2738T>C	p.Met913Thr
chrA3	62575016	A	G	PASS	missense_variant	MODERATE	FER1L5	FER1L5	transcript	XM_045054125.1	protein_coding	32	c.3275T>C	p.Met1092Thr
chrA3	62575016	A	G	PASS	missense_variant	MODERATE	FER1L5	FER1L5	transcript	XM_045054130.1	protein_coding	32	c.3275T>C	p.Met1092Thr
chrA3	62575016	A	G	PASS	missense_variant	MODERATE	FER1L5	FER1L5	transcript	XM_045054132.1	protein_coding	32	c.3275T>C	p.Met1092Thr
chrA3	62575016	A	G	PASS	missense_variant	MODERATE	FER1L5	FER1L5	transcript	XM_045054128.1	protein_coding	32	c.3275T>C	p.Met1092Thr
chrA3	62575016	A	G	PASS	missense_variant	MODERATE	FER1L5	FER1L5	transcript	XM_019827097.3	protein_coding	32	c.3275T>C	p.Met1092Thr
chrA3	62575016	A	G	PASS	missense_variant	MODERATE	FER1L5	FER1L5	transcript	XM_045054129.1	protein_coding	32	c.3275T>C	p.Met1092Thr
chrA3	62575016	A	G	PASS	missense_variant	MODERATE	FER1L5	FER1L5	transcript	XM_045054131.1	protein_coding	32	c.3275T>C	p.Met1092Thr
chrA3	62628334	G	A	PASS	missense_variant	MODERATE	KANSL3	KANSL3	transcript	XM_019827098.3	protein_coding	3	c.226G>A	p.Val76Ile
chrA3	62628334	G	A	PASS	missense_variant	MODERATE	KANSL3	KANSL3	transcript	XM_023251629.2	protein_coding	3	c.226G>A	p.Val76Ile
chrA3	62628334	G	A	PASS	missense_variant	MODERATE	KANSL3	KANSL3	transcript	XM_023251630.2	protein_coding	3	c.226G>A	p.Val76Ile
chrA3	62628334	G	A	PASS	missense_variant	MODERATE	KANSL3	KANSL3	transcript	XM_023251631.2	protein_coding	3	c.226G>A	p.Val76Ile
chrA3	62628334	G	A	PASS	missense_variant	MODERATE	KANSL3	KANSL3	transcript	XM_023251632.2	protein_coding	3	c.226G>A	p.Val76Ile
chrA3	62628334	G	A	PASS	missense_variant	MODERATE	KANSL3	KANSL3	transcript	XM_045054133.1	protein_coding	3	c.226G>A	p.Val76Ile
chrB1	201167435	G	A	PASS	missense_variant	MODERATE	LOC109499297	LOC109499297	transcript	XM_045056757.1	protein_coding	3	c.562C>T	p.Arg188Cys
chrB1	201172342	G	A	PASS	missense_variant	MODERATE	LOC109499297	LOC109499297	transcript	XM_045056757.1	protein_coding	1	c.443C>T	p.Pro148Leu
chrB1	201172908	C	CCTG	PASS	conservative_inframe_insertion	MODERATE	SORCS2	SORCS2	transcript	XM_023253426.2	protein_coding	1	c.145_147dupCTG	p.Leu49dup
chrB4	21934760	G	C	PASS	missense_variant	MODERATE	MSRB2	MSRB2	transcript	XM_045062651.1	protein_coding	3	c.269G>C	p.Gly90Ala
chrE1	2734035	CCCA	C	PASS	disruptive_inframe_deletion	MODERATE	CHD3	CHD3	transcript	XM_023243930.2	protein_coding	38	c.5948_5950delACC	p.His1983del
chrE1	2734035	CCCA	C	PASS	disruptive_inframe_deletion	MODERATE	CHD3	CHD3	transcript	XM_023243932.2	protein_coding	38	c.5994_5996delACC	p.Pro1999del
chrE2	2640693	C	A	PASS	missense_variant	MODERATE	NLRP8	NLRP8	transcript	XM_045046815.1	protein_coding	1	c.251G>T	p.Trp84Leu
chrX	11995171	A	AT	PASS	frameshift_variant	HIGH	PIR	PIR	transcript	XM_004000300.6	protein_coding	10	c.929dupA	p.Asn310fs
chrX	11995171	A	AT	PASS	frameshift_variant	HIGH	PIR	PIR	transcript	XM_045051200.1	protein_coding	9	c.884dupA	p.Asn295fs
chrX	11995171	A	AT	PASS	frameshift_variant	HIGH	PIR	PIR	transcript	XM_006943582.5	protein_coding	10	c.827dupA	p.Asn276fs
chrX	12895404	C	T	PASS	missense_variant	MODERATE	LOC101086540	LOC101086540	transcript	XM_045051091.1	protein_coding	2	c.127G>A	p.Gly43Arg
chrX	13087018	G	T	PASS	missense_variant	MODERATE	LOC105261399	LOC105261399	transcript	XM_023249182.2	protein_coding	1	c.836G>T	p.Arg279Met
chrX	57148944	G	A	PASS	missense_variant	MODERATE	EDA	EDA	transcript	XM_011291781.3	protein_coding	8	c.1042G>A	p.Ala348Thr
chrX	57148944	G	A	PASS	missense_variant	MODERATE	EDA	EDA	transcript	XM_011291782.3	protein_coding	8	c.1036G>A	p.Ala346Thr
chrX	57148944	G	A	PASS	missense_variant	MODERATE	EDA	EDA	transcript	XM_011291783.3	protein_coding	8	c.1033G>A	p.Ala345Thr
chrX	57148944	G	A	PASS	missense_variant	MODERATE	EDA	EDA	transcript	XM_011291784.3	protein_coding	8	c.1027G>A	p.Ala343Thr
chrX	57148944	G	A	PASS	missense_variant	MODERATE	EDA	EDA	transcript	XM_011291785.3	protein_coding	8	c.1000G>A	p.Ala334Thr
chrX	57148944	G	A	PASS	missense_variant	MODERATE	EDA	EDA	transcript	XM_045051138.1	protein_coding	8	c.991G>A	p.Ala331Thr
chrX	110789285	G	A	PASS	missense_variant	MODERATE	LOC101095724	LOC101095724	transcript	XM_045050334.1	protein_coding	4	c.266G>A	p.Arg89His
chrX	110789285	G	A	PASS	missense_variant	MODERATE	LOC101095724	LOC101095724	transcript	XM_023249446.2	protein_coding	4	c.266G>A	p.Arg89His
chrX	110789285	G	A	PASS	missense_variant	MODERATE	LOC101095724	LOC101095724	transcript	XM_023249447.2	protein_coding	4	c.266G>A	p.Arg89His
chrX	110789285	G	A	PASS	missense_variant	MODERATE	LOC101095724	LOC101095724	transcript	XM_045050338.1	protein_coding	4	c.266G>A	p.Arg89His
chrX	110789285	G	A	PASS	missense_variant	MODERATE	LOC101095724	LOC101095724	transcript	XM_045050336.1	protein_coding	4	c.266G>A	p.Arg89His
chrX	110789285	G	A	PASS	missense_variant	MODERATE	LOC101095724	LOC101095724	transcript	XM_019824330.3	protein_coding	4	c.266G>A	p.Arg89His
chrX	110789285	G	A	PASS	missense_variant	MODERATE	LOC101095724	LOC101095724	transcript	XM_019824332.3	protein_coding	4	c.266G>A	p.Arg89His
chrX	110789285	G	A	PASS	missense_variant	MODERATE	LOC101095724	LOC101095724	transcript	XM_019824329.2	protein_coding	4	c.266G>A	p.Arg89His
chrX	110789285	G	A	PASS	missense_variant	MODERATE	LOC101095724	LOC101095724	transcript	XM_045050339.1	protein_coding	4	c.266G>A	p.Arg89His
chrX	110789285	G	A	PASS	missense_variant	MODERATE	LOC101095724	LOC101095724	transcript	XM_019824334.2	protein_coding	4	c.266G>A	p.Arg89His
chrX	110789285	G	A	PASS	missense_variant	MODERATE	LOC101095724	LOC101095724	transcript	XM_045050335.1	protein_coding	4	c.266G>A	p.Arg89His
chrX	110789285	G	A	PASS	missense_variant	MODERATE	LOC101095724	LOC101095724	transcript	XM_045050340.1	protein_coding	3	c.98G>A	p.Arg33His
MT	6721	T	C	PASS	missense_variant	MODERATE	KEF43_p11	KEF43_p11	transcript	unassigned_transcript_854	protein_coding	1	c.506T>C	p.Ile169Thr
NW_025408499.1	199958	T	A	PASS	missense_variant	MODERATE	LOC123383567	LOC123383567	transcript	XM_045051467.1	protein_coding	5	c.910T>A	p.Ser304Thr
NW_025408502.1	43128	C	G	PASS	missense_variant	MODERATE	LOC105259735	LOC105259735	transcript	XM_045051482.1	protein_coding	2	c.165C>G	p.Asn55Lys
NW_025408502.1	43128	C	G	PASS	missense_variant	MODERATE	LOC105259735	LOC105259735	transcript	XM_045051484.1	protein_coding	4	c.51C>G	p.Asn17Lys
NW_025408502.1	43128	C	G	PASS	missense_variant	MODERATE	LOC105259735	LOC105259735	transcript	XM_045051483.1	protein_coding	2	c.165C>G	p.Asn55Lys
NW_025408502.1	43128	C	G	PASS	missense_variant	MODERATE	LOC105259735	LOC105259735	transcript	XM_045051485.1	protein_coding	2	c.21C>G	p.Asn7Lys

## Sheet: private het.prot.chang.variants
Table S2. Private heterozygous protein changing private variants in the affected cat. Private variants were obtained by filtering all variants that were present at least once in 96 control genomes. Variants are listed multiple times, if they have predicted effects on more than one transcript. Variants with a SnpEff predicted impact of "high" or "moderate" were considered protein changing variants.
#CHROM	POS	REF	ALT	FILTER	EFFECT	IMPACT	GENE	GENEID	FEATURE	FEATUREID	BIOTYPE	RANK	HGVS_C	HGVS_P
chrA1	5047329	T	C	PASS	missense_variant	MODERATE	MTMR6	MTMR6	transcript	XM_006927171.5	protein_coding	13	c.1541A>G	p.Lys514Arg
chrA1	5047329	T	C	PASS	missense_variant	MODERATE	MTMR6	MTMR6	transcript	XM_003980260.6	protein_coding	12	c.1427A>G	p.Lys476Arg
chrA1	6980406	A	G	PASS	missense_variant	MODERATE	RASL11A	RASL11A	transcript	XM_003980301.5	protein_coding	4	c.511A>G	p.Ser171Gly
chrA1	9982934	T	C	PASS	missense_variant	MODERATE	ALOX5AP	ALOX5AP	transcript	XM_006927193.5	protein_coding	4	c.275T>C	p.Phe92Ser
chrA1	19538449	C	T	PASS	missense_variant	MODERATE	ATP7B	ATP7B	transcript	XM_045052490.1	protein_coding	2	c.1477C>T	p.Leu493Phe
chrA1	19538449	C	T	PASS	missense_variant	MODERATE	ATP7B	ATP7B	transcript	XM_045052525.1	protein_coding	3	c.1156C>T	p.Leu386Phe
chrA1	19538449	C	T	PASS	missense_variant	MODERATE	ATP7B	ATP7B	transcript	XM_019825930.3	protein_coding	2	c.1060C>T	p.Leu354Phe
chrA1	19538449	C	T	PASS	missense_variant	MODERATE	ATP7B	ATP7B	transcript	XM_045052511.1	protein_coding	2	c.1354C>T	p.Leu452Phe
chrA1	19538449	C	T	PASS	missense_variant	MODERATE	ATP7B	ATP7B	transcript	XM_023251165.2	protein_coding	2	c.1354C>T	p.Leu452Phe
chrA1	19538449	C	T	PASS	missense_variant	MODERATE	ATP7B	ATP7B	transcript	XM_045052529.1	protein_coding	2	c.1114C>T	p.Leu372Phe
chrA1	19538449	C	T	PASS	missense_variant	MODERATE	ATP7B	ATP7B	transcript	XM_006927260.5	protein_coding	2	c.1060C>T	p.Leu354Phe
chrA1	19538449	C	T	PASS	missense_variant	MODERATE	ATP7B	ATP7B	transcript	XM_045052499.1	protein_coding	2	c.1477C>T	p.Leu493Phe
chrA1	19538449	C	T	PASS	missense_variant	MODERATE	ATP7B	ATP7B	transcript	XM_045052514.1	protein_coding	2	c.1477C>T	p.Leu493Phe
chrA1	19538449	C	T	PASS	missense_variant	MODERATE	ATP7B	ATP7B	transcript	XM_045052518.1	protein_coding	2	c.1477C>T	p.Leu493Phe
chrA1	19538449	C	T	PASS	missense_variant	MODERATE	ATP7B	ATP7B	transcript	XM_045052509.1	protein_coding	2	c.1477C>T	p.Leu493Phe
chrA1	19538449	C	T	PASS	missense_variant	MODERATE	ATP7B	ATP7B	transcript	XM_045052516.1	protein_coding	2	c.1477C>T	p.Leu493Phe
chrA1	19538449	C	T	PASS	missense_variant	MODERATE	ATP7B	ATP7B	transcript	XM_045052523.1	protein_coding	2	c.1477C>T	p.Leu493Phe
chrA1	19538449	C	T	PASS	missense_variant	MODERATE	ATP7B	ATP7B	transcript	XM_045052502.1	protein_coding	2	c.1477C>T	p.Leu493Phe
chrA1	35748816	T	C	PASS	missense_variant	MODERATE	DIAPH3	DIAPH3	transcript	XM_006927330.5	protein_coding	28	c.3313A>G	p.Lys1105Glu
chrA1	55749344	C	T	PASS	missense_variant	MODERATE	TRNAP-UGG	TRNAP-UGG	transcript	unassigned_transcript_8	protein_coding	1	c.76G>A	p.Ala26Thr
chrA1	82799249	C	T	PASS	missense_variant	MODERATE	UPF3A	UPF3A	transcript	XM_045056274.1	protein_coding	1	c.83C>T	p.Ala28Val
chrA1	82799249	C	T	PASS	missense_variant	MODERATE	UPF3A	UPF3A	transcript	XM_023253560.2	protein_coding	1	c.83C>T	p.Ala28Val
chrA1	82799249	C	T	PASS	missense_variant	MODERATE	UPF3A	UPF3A	transcript	XM_023253558.2	protein_coding	1	c.83C>T	p.Ala28Val
chrA1	82799249	C	T	PASS	missense_variant	MODERATE	UPF3A	UPF3A	transcript	XM_023253557.2	protein_coding	1	c.83C>T	p.Ala28Val
chrA1	82799249	C	T	PASS	missense_variant	MODERATE	UPF3A	UPF3A	transcript	XM_045056311.1	protein_coding	1	c.83C>T	p.Ala28Val
chrA1	82799249	C	T	PASS	missense_variant	MODERATE	UPF3A	UPF3A	transcript	XM_045056319.1	protein_coding	1	c.83C>T	p.Ala28Val
chrA1	82799249	C	T	PASS	missense_variant	MODERATE	UPF3A	UPF3A	transcript	XM_023253556.2	protein_coding	1	c.83C>T	p.Ala28Val
chrA1	82799249	C	T	PASS	missense_variant	MODERATE	UPF3A	UPF3A	transcript	XM_019829987.3	protein_coding	1	c.83C>T	p.Ala28Val
chrA1	82799249	C	T	PASS	missense_variant	MODERATE	UPF3A	UPF3A	transcript	XM_023253549.2	protein_coding	1	c.83C>T	p.Ala28Val
chrA1	82799249	C	T	PASS	missense_variant	MODERATE	UPF3A	UPF3A	transcript	XM_023253553.2	protein_coding	1	c.83C>T	p.Ala28Val
chrA1	82799249	C	T	PASS	missense_variant	MODERATE	UPF3A	UPF3A	transcript	XM_045056285.1	protein_coding	1	c.83C>T	p.Ala28Val
chrA1	82799249	C	T	PASS	missense_variant	MODERATE	UPF3A	UPF3A	transcript	XM_045056286.1	protein_coding	1	c.83C>T	p.Ala28Val
chrA1	82799249	C	T	PASS	missense_variant	MODERATE	UPF3A	UPF3A	transcript	XM_045056291.1	protein_coding	1	c.83C>T	p.Ala28Val
chrA1	82799249	C	T	PASS	missense_variant	MODERATE	UPF3A	UPF3A	transcript	XM_045056279.1	protein_coding	1	c.83C>T	p.Ala28Val
chrA1	90146384	G	A	PASS	missense_variant	MODERATE	RASGEF1C	RASGEF1C	transcript	XM_011281526.4	protein_coding	8	c.832G>A	p.Val278Met
chrA1	90146384	G	A	PASS	missense_variant	MODERATE	RASGEF1C	RASGEF1C	transcript	XM_023254000.2	protein_coding	8	c.832G>A	p.Val278Met
chrA1	105128344	C	A	PASS	missense_variant&splice_region_variant	MODERATE	CCDC192	CCDC192	transcript	XM_019831645.3	protein_coding	2	c.105C>A	p.Ser35Arg
chrA1	105128344	C	A	PASS	missense_variant&splice_region_variant	MODERATE	CCDC192	CCDC192	transcript	XM_019831647.3	protein_coding	2	c.105C>A	p.Ser35Arg
chrA1	105128344	C	A	PASS	missense_variant&splice_region_variant	MODERATE	CCDC192	CCDC192	transcript	XM_045058565.1	protein_coding	2	c.105C>A	p.Ser35Arg
chrA1	105128344	C	A	PASS	missense_variant&splice_region_variant	MODERATE	CCDC192	CCDC192	transcript	XM_045058581.1	protein_coding	2	c.105C>A	p.Ser35Arg
chrA1	110121624	G	A	PASS	missense_variant	MODERATE	FSTL4	FSTL4	transcript	XM_019831942.3	protein_coding	7	c.275C>T	p.Ala92Val
chrA1	110121624	G	A	PASS	missense_variant	MODERATE	FSTL4	FSTL4	transcript	XM_019831947.3	protein_coding	4	c.275C>T	p.Ala92Val
chrA1	110121624	G	A	PASS	missense_variant	MODERATE	FSTL4	FSTL4	transcript	XM_023255130.2	protein_coding	4	c.275C>T	p.Ala92Val
chrA1	110121624	G	A	PASS	missense_variant	MODERATE	FSTL4	FSTL4	transcript	XM_045058882.1	protein_coding	5	c.275C>T	p.Ala92Val
chrA1	112651463	C	A	PASS	stop_gained	HIGH	TRPC7	TRPC7	transcript	XM_006927698.4	protein_coding	4	c.1171G>T	p.Gly391*
chrA1	112651463	C	A	PASS	stop_gained	HIGH	TRPC7	TRPC7	transcript	XM_045059283.1	protein_coding	4	c.1171G>T	p.Gly391*
chrA1	116672144	G	A	PASS	missense_variant	MODERATE	LOC123379048	LOC123379048	transcript	XM_045033454.1	protein_coding	1	c.1348G>A	p.Asp450Asn
chrA1	117642523	A	G	PASS	missense_variant	MODERATE	DELE1	DELE1	transcript	XM_003980867.6	protein_coding	11	c.1271A>G	p.Asn424Ser
chrA1	117642523	A	G	PASS	missense_variant	MODERATE	DELE1	DELE1	transcript	XM_019833757.3	protein_coding	10	c.1178A>G	p.Asn393Ser
chrA1	117642523	A	G	PASS	missense_variant	MODERATE	DELE1	DELE1	transcript	XM_019833753.2	protein_coding	11	c.1271A>G	p.Asn424Ser
chrA1	125360856	A	G	QD2	missense_variant	MODERATE	LOC109492844	LOC109492844	transcript	XM_019814140.3	protein_coding	1	c.133T>C	p.Phe45Leu
chrA1	132903905	C	T	PASS	missense_variant	MODERATE	ERBIN	ERBIN	transcript	XM_006927761.5	protein_coding	14	c.1163C>T	p.Thr388Ile
chrA1	132903905	C	T	PASS	missense_variant	MODERATE	ERBIN	ERBIN	transcript	XM_019834997.3	protein_coding	14	c.1163C>T	p.Thr388Ile
chrA1	132903905	C	T	PASS	missense_variant	MODERATE	ERBIN	ERBIN	transcript	XM_011284009.4	protein_coding	14	c.1163C>T	p.Thr388Ile
chrA1	132903905	C	T	PASS	missense_variant	MODERATE	ERBIN	ERBIN	transcript	XM_019835013.3	protein_coding	14	c.1163C>T	p.Thr388Ile
chrA1	132903905	C	T	PASS	missense_variant	MODERATE	ERBIN	ERBIN	transcript	XM_011284013.4	protein_coding	14	c.1163C>T	p.Thr388Ile
chrA1	132903905	C	T	PASS	missense_variant	MODERATE	ERBIN	ERBIN	transcript	XM_045061437.1	protein_coding	14	c.1163C>T	p.Thr388Ile
chrA1	132903905	C	T	PASS	missense_variant	MODERATE	ERBIN	ERBIN	transcript	XM_045061441.1	protein_coding	14	c.1163C>T	p.Thr388Ile
chrA1	132903905	C	T	PASS	missense_variant	MODERATE	ERBIN	ERBIN	transcript	XM_011284004.4	protein_coding	14	c.1163C>T	p.Thr388Ile
chrA1	132903905	C	T	PASS	missense_variant	MODERATE	ERBIN	ERBIN	transcript	XM_019835020.3	protein_coding	12	c.641C>T	p.Thr214Ile
chrA1	132903905	C	T	PASS	missense_variant	MODERATE	ERBIN	ERBIN	transcript	XM_045061449.1	protein_coding	10	c.641C>T	p.Thr214Ile
chrA1	136081648	A	C	PASS	missense_variant	MODERATE	SMN2	SMN2	transcript	NM_001009328.1	protein_coding	6	c.639T>G	p.Asn213Lys
chrA1	136081648	A	C	PASS	missense_variant	MODERATE	SMN2	SMN2	transcript	XM_006927779.4	protein_coding	6	c.639T>G	p.Asn213Lys
chrA1	136151548	A	T	PASS	missense_variant	MODERATE	BDP1	BDP1	transcript	XM_011283883.3	protein_coding	11	c.1547A>T	p.Asn516Ile
chrA1	136151548	A	T	PASS	missense_variant	MODERATE	BDP1	BDP1	transcript	XM_019835223.3	protein_coding	14	c.1547A>T	p.Asn516Ile
chrA1	136151548	A	T	PASS	missense_variant	MODERATE	BDP1	BDP1	transcript	XM_045061800.1	protein_coding	13	c.1547A>T	p.Asn516Ile
chrA1	136151548	A	T	PASS	missense_variant	MODERATE	BDP1	BDP1	transcript	XM_045061820.1	protein_coding	11	c.1547A>T	p.Asn516Ile
chrA1	136151548	A	T	PASS	missense_variant	MODERATE	BDP1	BDP1	transcript	XM_045061817.1	protein_coding	11	c.1547A>T	p.Asn516Ile
chrA1	136151548	A	T	PASS	missense_variant	MODERATE	BDP1	BDP1	transcript	XM_019835246.3	protein_coding	11	c.1547A>T	p.Asn516Ile
chrA1	136151548	A	T	PASS	missense_variant	MODERATE	BDP1	BDP1	transcript	XM_045061807.1	protein_coding	11	c.1547A>T	p.Asn516Ile
chrA1	136151548	A	T	PASS	missense_variant	MODERATE	BDP1	BDP1	transcript	XM_019835240.3	protein_coding	11	c.1544A>T	p.Asn515Ile
chrA1	136151548	A	T	PASS	missense_variant	MODERATE	BDP1	BDP1	transcript	XM_045061811.1	protein_coding	11	c.1547A>T	p.Asn516Ile
chrA1	136163312	A	T	PASS	missense_variant	MODERATE	BDP1	BDP1	transcript	XM_011283883.3	protein_coding	15	c.2193A>T	p.Glu731Asp
chrA1	136163312	A	T	PASS	missense_variant	MODERATE	BDP1	BDP1	transcript	XM_019835223.3	protein_coding	18	c.2193A>T	p.Glu731Asp
chrA1	136163312	A	T	PASS	missense_variant	MODERATE	BDP1	BDP1	transcript	XM_045061800.1	protein_coding	17	c.2193A>T	p.Glu731Asp
chrA1	136163312	A	T	PASS	missense_variant	MODERATE	BDP1	BDP1	transcript	XM_045061820.1	protein_coding	15	c.2193A>T	p.Glu731Asp
chrA1	136163312	A	T	PASS	missense_variant	MODERATE	BDP1	BDP1	transcript	XM_045061817.1	protein_coding	15	c.2193A>T	p.Glu731Asp
chrA1	136163312	A	T	PASS	missense_variant	MODERATE	BDP1	BDP1	transcript	XM_019835246.3	protein_coding	15	c.2193A>T	p.Glu731Asp
chrA1	136163312	A	T	PASS	missense_variant	MODERATE	BDP1	BDP1	transcript	XM_045061807.1	protein_coding	15	c.2193A>T	p.Glu731Asp
chrA1	136163312	A	T	PASS	missense_variant	MODERATE	BDP1	BDP1	transcript	XM_019835240.3	protein_coding	15	c.2190A>T	p.Glu730Asp
chrA1	136163312	A	T	PASS	missense_variant	MODERATE	BDP1	BDP1	transcript	XM_045061811.1	protein_coding	15	c.2193A>T	p.Glu731Asp
chrA1	136165860	T	C	PASS	missense_variant	MODERATE	BDP1	BDP1	transcript	XM_011283883.3	protein_coding	17	c.2840T>C	p.Ile947Thr
chrA1	136165860	T	C	PASS	missense_variant	MODERATE	BDP1	BDP1	transcript	XM_019835223.3	protein_coding	20	c.2840T>C	p.Ile947Thr
chrA1	136165860	T	C	PASS	missense_variant	MODERATE	BDP1	BDP1	transcript	XM_045061800.1	protein_coding	19	c.2840T>C	p.Ile947Thr
chrA1	136165860	T	C	PASS	missense_variant	MODERATE	BDP1	BDP1	transcript	XM_045061820.1	protein_coding	17	c.2840T>C	p.Ile947Thr
chrA1	136165860	T	C	PASS	missense_variant	MODERATE	BDP1	BDP1	transcript	XM_045061817.1	protein_coding	17	c.2840T>C	p.Ile947Thr
chrA1	136165860	T	C	PASS	missense_variant	MODERATE	BDP1	BDP1	transcript	XM_019835246.3	protein_coding	17	c.2840T>C	p.Ile947Thr
chrA1	136165860	T	C	PASS	missense_variant	MODERATE	BDP1	BDP1	transcript	XM_045061807.1	protein_coding	17	c.2840T>C	p.Ile947Thr
chrA1	136165860	T	C	PASS	missense_variant	MODERATE	BDP1	BDP1	transcript	XM_019835240.3	protein_coding	17	c.2837T>C	p.Ile946Thr
chrA1	136165860	T	C	PASS	missense_variant	MODERATE	BDP1	BDP1	transcript	XM_045061811.1	protein_coding	17	c.2840T>C	p.Ile947Thr
chrA1	136165893	A	G	PASS	missense_variant	MODERATE	BDP1	BDP1	transcript	XM_011283883.3	protein_coding	17	c.2873A>G	p.Glu958Gly
chrA1	136165893	A	G	PASS	missense_variant	MODERATE	BDP1	BDP1	transcript	XM_019835223.3	protein_coding	20	c.2873A>G	p.Glu958Gly
chrA1	136165893	A	G	PASS	missense_variant	MODERATE	BDP1	BDP1	transcript	XM_045061800.1	protein_coding	19	c.2873A>G	p.Glu958Gly
chrA1	136165893	A	G	PASS	missense_variant	MODERATE	BDP1	BDP1	transcript	XM_045061820.1	protein_coding	17	c.2873A>G	p.Glu958Gly
chrA1	136165893	A	G	PASS	missense_variant	MODERATE	BDP1	BDP1	transcript	XM_045061817.1	protein_coding	17	c.2873A>G	p.Glu958Gly
chrA1	136165893	A	G	PASS	missense_variant	MODERATE	BDP1	BDP1	transcript	XM_019835246.3	protein_coding	17	c.2873A>G	p.Glu958Gly
chrA1	136165893	A	G	PASS	missense_variant	MODERATE	BDP1	BDP1	transcript	XM_045061807.1	protein_coding	17	c.2873A>G	p.Glu958Gly
chrA1	136165893	A	G	PASS	missense_variant	MODERATE	BDP1	BDP1	transcript	XM_019835240.3	protein_coding	17	c.2870A>G	p.Glu957Gly
chrA1	136165893	A	G	PASS	missense_variant	MODERATE	BDP1	BDP1	transcript	XM_045061811.1	protein_coding	17	c.2873A>G	p.Glu958Gly
chrA1	136165898	GC	G	PASS	frameshift_variant	HIGH	BDP1	BDP1	transcript	XM_011283883.3	protein_coding	17	c.2879delC	p.Ala960fs
chrA1	136165898	GC	G	PASS	frameshift_variant	HIGH	BDP1	BDP1	transcript	XM_019835223.3	protein_coding	20	c.2879delC	p.Ala960fs
chrA1	136165898	GC	G	PASS	frameshift_variant	HIGH	BDP1	BDP1	transcript	XM_045061800.1	protein_coding	19	c.2879delC	p.Ala960fs
chrA1	136165898	GC	G	PASS	frameshift_variant	HIGH	BDP1	BDP1	transcript	XM_045061820.1	protein_coding	17	c.2879delC	p.Ala960fs
chrA1	136165898	GC	G	PASS	frameshift_variant	HIGH	BDP1	BDP1	transcript	XM_045061817.1	protein_coding	17	c.2879delC	p.Ala960fs
chrA1	136165898	GC	G	PASS	frameshift_variant	HIGH	BDP1	BDP1	transcript	XM_019835246.3	protein_coding	17	c.2879delC	p.Ala960fs
chrA1	136165898	GC	G	PASS	frameshift_variant	HIGH	BDP1	BDP1	transcript	XM_045061807.1	protein_coding	17	c.2879delC	p.Ala960fs
chrA1	136165898	GC	G	PASS	frameshift_variant	HIGH	BDP1	BDP1	transcript	XM_019835240.3	protein_coding	17	c.2876delC	p.Ala959fs
chrA1	136165898	GC	G	PASS	frameshift_variant	HIGH	BDP1	BDP1	transcript	XM_045061811.1	protein_coding	17	c.2879delC	p.Ala960fs
chrA1	136165901	G	GA	PASS	frameshift_variant	HIGH	BDP1	BDP1	transcript	XM_011283883.3	protein_coding	17	c.2881_2882insA	p.Val961fs
chrA1	136165901	G	GA	PASS	frameshift_variant	HIGH	BDP1	BDP1	transcript	XM_019835223.3	protein_coding	20	c.2881_2882insA	p.Val961fs
chrA1	136165901	G	GA	PASS	frameshift_variant	HIGH	BDP1	BDP1	transcript	XM_045061800.1	protein_coding	19	c.2881_2882insA	p.Val961fs
chrA1	136165901	G	GA	PASS	frameshift_variant	HIGH	BDP1	BDP1	transcript	XM_045061820.1	protein_coding	17	c.2881_2882insA	p.Val961fs
chrA1	136165901	G	GA	PASS	frameshift_variant	HIGH	BDP1	BDP1	transcript	XM_045061817.1	protein_coding	17	c.2881_2882insA	p.Val961fs
chrA1	136165901	G	GA	PASS	frameshift_variant	HIGH	BDP1	BDP1	transcript	XM_019835246.3	protein_coding	17	c.2881_2882insA	p.Val961fs
chrA1	136165901	G	GA	PASS	frameshift_variant	HIGH	BDP1	BDP1	transcript	XM_045061807.1	protein_coding	17	c.2881_2882insA	p.Val961fs
chrA1	136165901	G	GA	PASS	frameshift_variant	HIGH	BDP1	BDP1	transcript	XM_019835240.3	protein_coding	17	c.2878_2879insA	p.Val960fs
chrA1	136165901	G	GA	PASS	frameshift_variant	HIGH	BDP1	BDP1	transcript	XM_045061811.1	protein_coding	17	c.2881_2882insA	p.Val961fs
chrA1	136166004	C	T	PASS	missense_variant	MODERATE	BDP1	BDP1	transcript	XM_011283883.3	protein_coding	17	c.2984C>T	p.Ser995Leu
chrA1	136166004	C	T	PASS	missense_variant	MODERATE	BDP1	BDP1	transcript	XM_019835223.3	protein_coding	20	c.2984C>T	p.Ser995Leu
chrA1	136166004	C	T	PASS	missense_variant	MODERATE	BDP1	BDP1	transcript	XM_045061800.1	protein_coding	19	c.2984C>T	p.Ser995Leu
chrA1	136166004	C	T	PASS	missense_variant	MODERATE	BDP1	BDP1	transcript	XM_045061820.1	protein_coding	17	c.2984C>T	p.Ser995Leu
chrA1	136166004	C	T	PASS	missense_variant	MODERATE	BDP1	BDP1	transcript	XM_045061817.1	protein_coding	17	c.2984C>T	p.Ser995Leu
chrA1	136166004	C	T	PASS	missense_variant	MODERATE	BDP1	BDP1	transcript	XM_019835246.3	protein_coding	17	c.2984C>T	p.Ser995Leu
chrA1	136166004	C	T	PASS	missense_variant	MODERATE	BDP1	BDP1	transcript	XM_045061807.1	protein_coding	17	c.2984C>T	p.Ser995Leu
chrA1	136166004	C	T	PASS	missense_variant	MODERATE	BDP1	BDP1	transcript	XM_019835240.3	protein_coding	17	c.2981C>T	p.Ser994Leu
chrA1	136166004	C	T	PASS	missense_variant	MODERATE	BDP1	BDP1	transcript	XM_045061811.1	protein_coding	17	c.2984C>T	p.Ser995Leu
chrA1	136168777	G	A	PASS	missense_variant	MODERATE	BDP1	BDP1	transcript	XM_011283883.3	protein_coding	19	c.4252G>A	p.Val1418Ile
chrA1	136168777	G	A	PASS	missense_variant	MODERATE	BDP1	BDP1	transcript	XM_019835223.3	protein_coding	22	c.4252G>A	p.Val1418Ile
chrA1	136168777	G	A	PASS	missense_variant	MODERATE	BDP1	BDP1	transcript	XM_045061800.1	protein_coding	21	c.4252G>A	p.Val1418Ile
chrA1	136168777	G	A	PASS	missense_variant	MODERATE	BDP1	BDP1	transcript	XM_045061820.1	protein_coding	19	c.4252G>A	p.Val1418Ile
chrA1	136168777	G	A	PASS	missense_variant	MODERATE	BDP1	BDP1	transcript	XM_045061817.1	protein_coding	19	c.4252G>A	p.Val1418Ile
chrA1	136168777	G	A	PASS	missense_variant	MODERATE	BDP1	BDP1	transcript	XM_019835246.3	protein_coding	19	c.4252G>A	p.Val1418Ile
chrA1	136168777	G	A	PASS	missense_variant	MODERATE	BDP1	BDP1	transcript	XM_045061807.1	protein_coding	19	c.4252G>A	p.Val1418Ile
chrA1	136168777	G	A	PASS	missense_variant	MODERATE	BDP1	BDP1	transcript	XM_019835240.3	protein_coding	19	c.4249G>A	p.Val1417Ile
chrA1	136168777	G	A	PASS	missense_variant	MODERATE	BDP1	BDP1	transcript	XM_045061811.1	protein_coding	19	c.4252G>A	p.Val1418Ile
chrA1	136172487	T	A	PASS	missense_variant	MODERATE	BDP1	BDP1	transcript	XM_011283883.3	protein_coding	21	c.4526T>A	p.Val1509Asp
chrA1	136172487	T	A	PASS	missense_variant	MODERATE	BDP1	BDP1	transcript	XM_019835223.3	protein_coding	24	c.4526T>A	p.Val1509Asp
chrA1	136172487	T	A	PASS	missense_variant	MODERATE	BDP1	BDP1	transcript	XM_045061800.1	protein_coding	23	c.4526T>A	p.Val1509Asp
chrA1	136172487	T	A	PASS	missense_variant	MODERATE	BDP1	BDP1	transcript	XM_045061820.1	protein_coding	21	c.4526T>A	p.Val1509Asp
chrA1	136172487	T	A	PASS	missense_variant	MODERATE	BDP1	BDP1	transcript	XM_045061817.1	protein_coding	21	c.4526T>A	p.Val1509Asp
chrA1	136172487	T	A	PASS	missense_variant	MODERATE	BDP1	BDP1	transcript	XM_019835246.3	protein_coding	21	c.4526T>A	p.Val1509Asp
chrA1	136172487	T	A	PASS	missense_variant	MODERATE	BDP1	BDP1	transcript	XM_045061807.1	protein_coding	21	c.4526T>A	p.Val1509Asp
chrA1	136172487	T	A	PASS	missense_variant	MODERATE	BDP1	BDP1	transcript	XM_019835240.3	protein_coding	21	c.4523T>A	p.Val1508Asp
chrA1	136172487	T	A	PASS	missense_variant	MODERATE	BDP1	BDP1	transcript	XM_045061811.1	protein_coding	21	c.4526T>A	p.Val1509Asp
chrA1	136187632	A	G	PASS	missense_variant	MODERATE	BDP1	BDP1	transcript	XM_011283883.3	protein_coding	30	c.6166A>G	p.Ser2056Gly
chrA1	136187632	A	G	PASS	missense_variant	MODERATE	BDP1	BDP1	transcript	XM_019835223.3	protein_coding	33	c.6166A>G	p.Ser2056Gly
chrA1	136187632	A	G	PASS	missense_variant	MODERATE	BDP1	BDP1	transcript	XM_045061800.1	protein_coding	32	c.6166A>G	p.Ser2056Gly
chrA1	136187632	A	G	PASS	missense_variant	MODERATE	BDP1	BDP1	transcript	XM_045061820.1	protein_coding	30	c.6166A>G	p.Ser2056Gly
chrA1	136187632	A	G	PASS	missense_variant	MODERATE	BDP1	BDP1	transcript	XM_045061817.1	protein_coding	30	c.6166A>G	p.Ser2056Gly
chrA1	136187632	A	G	PASS	missense_variant	MODERATE	BDP1	BDP1	transcript	XM_019835246.3	protein_coding	30	c.6166A>G	p.Ser2056Gly
chrA1	136187632	A	G	PASS	missense_variant	MODERATE	BDP1	BDP1	transcript	XM_045061807.1	protein_coding	30	c.6166A>G	p.Ser2056Gly
chrA1	136187632	A	G	PASS	missense_variant	MODERATE	BDP1	BDP1	transcript	XM_019835240.3	protein_coding	30	c.6163A>G	p.Ser2055Gly
chrA1	136187632	A	G	PASS	missense_variant	MODERATE	BDP1	BDP1	transcript	XM_045061811.1	protein_coding	30	c.6166A>G	p.Ser2056Gly
chrA1	136192401	G	A	PASS	missense_variant	MODERATE	BDP1	BDP1	transcript	XM_011283883.3	protein_coding	31	c.6262G>A	p.Ala2088Thr
chrA1	136192401	G	A	PASS	missense_variant	MODERATE	BDP1	BDP1	transcript	XM_019835223.3	protein_coding	34	c.6262G>A	p.Ala2088Thr
chrA1	136192401	G	A	PASS	missense_variant	MODERATE	BDP1	BDP1	transcript	XM_045061800.1	protein_coding	33	c.6262G>A	p.Ala2088Thr
chrA1	136192401	G	A	PASS	missense_variant	MODERATE	BDP1	BDP1	transcript	XM_045061820.1	protein_coding	31	c.6262G>A	p.Ala2088Thr
chrA1	136192401	G	A	PASS	missense_variant	MODERATE	BDP1	BDP1	transcript	XM_045061817.1	protein_coding	31	c.6262G>A	p.Ala2088Thr
chrA1	136192401	G	A	PASS	missense_variant	MODERATE	BDP1	BDP1	transcript	XM_019835246.3	protein_coding	31	c.6262G>A	p.Ala2088Thr
chrA1	136192401	G	A	PASS	missense_variant	MODERATE	BDP1	BDP1	transcript	XM_045061807.1	protein_coding	31	c.6262G>A	p.Ala2088Thr
chrA1	136192401	G	A	PASS	missense_variant	MODERATE	BDP1	BDP1	transcript	XM_019835240.3	protein_coding	31	c.6259G>A	p.Ala2087Thr
chrA1	136192401	G	A	PASS	missense_variant	MODERATE	BDP1	BDP1	transcript	XM_045061811.1	protein_coding	31	c.6262G>A	p.Ala2088Thr
chrA1	142084900	T	C	PASS	missense_variant	MODERATE	AP3B1	AP3B1	transcript	XM_023257772.2	protein_coding	5	c.505A>G	p.Asn169Asp
chrA1	142084900	T	C	PASS	missense_variant	MODERATE	AP3B1	AP3B1	transcript	XM_045062468.1	protein_coding	3	c.268A>G	p.Asn90Asp
chrA1	142084900	T	C	PASS	missense_variant	MODERATE	AP3B1	AP3B1	transcript	XM_045062465.1	protein_coding	5	c.301A>G	p.Asn101Asp
chrA1	142084900	T	C	PASS	missense_variant	MODERATE	AP3B1	AP3B1	transcript	XM_011284118.4	protein_coding	5	c.505A>G	p.Asn169Asp
chrA1	142084900	T	C	PASS	missense_variant	MODERATE	AP3B1	AP3B1	transcript	XM_023257774.2	protein_coding	5	c.505A>G	p.Asn169Asp
chrA1	142084900	T	C	PASS	missense_variant	MODERATE	AP3B1	AP3B1	transcript	XM_023257780.2	protein_coding	5	c.505A>G	p.Asn169Asp
chrA1	152713457	G	A	PASS	missense_variant	MODERATE	ADGRV1	ADGRV1	transcript	XM_045033565.1	protein_coding	9	c.1600G>A	p.Glu534Lys
chrA1	152713457	G	A	PASS	missense_variant	MODERATE	ADGRV1	ADGRV1	transcript	XM_045033568.1	protein_coding	12	c.1576G>A	p.Glu526Lys
chrA1	152713457	G	A	PASS	missense_variant	MODERATE	ADGRV1	ADGRV1	transcript	XM_045033570.1	protein_coding	12	c.1576G>A	p.Glu526Lys
chrA1	152713457	G	A	PASS	missense_variant	MODERATE	ADGRV1	ADGRV1	transcript	XM_045033575.1	protein_coding	12	c.1576G>A	p.Glu526Lys
chrA1	152713457	G	A	PASS	missense_variant	MODERATE	ADGRV1	ADGRV1	transcript	XM_045033591.1	protein_coding	9	c.1600G>A	p.Glu534Lys
chrA1	152713457	G	A	PASS	missense_variant	MODERATE	ADGRV1	ADGRV1	transcript	XM_045033586.1	protein_coding	9	c.1600G>A	p.Glu534Lys
chrA1	152713457	G	A	PASS	missense_variant	MODERATE	ADGRV1	ADGRV1	transcript	XM_045033588.1	protein_coding	9	c.1600G>A	p.Glu534Lys
chrA1	152713457	G	A	PASS	missense_variant	MODERATE	ADGRV1	ADGRV1	transcript	XM_045033589.1	protein_coding	9	c.1600G>A	p.Glu534Lys
chrA1	152713457	G	A	PASS	missense_variant	MODERATE	ADGRV1	ADGRV1	transcript	XM_045033580.1	protein_coding	9	c.1576G>A	p.Glu526Lys
chrA1	171943007	C	T	PASS	missense_variant	MODERATE	APC	APC	transcript	XM_019838005.3	protein_coding	3	c.349C>T	p.Arg117Cys
chrA1	171943007	C	T	PASS	missense_variant	MODERATE	APC	APC	transcript	XM_011285189.4	protein_coding	3	c.349C>T	p.Arg117Cys
chrA1	171943007	C	T	PASS	missense_variant	MODERATE	APC	APC	transcript	XM_019838027.3	protein_coding	3	c.349C>T	p.Arg117Cys
chrA1	171943007	C	T	PASS	missense_variant	MODERATE	APC	APC	transcript	XM_019838035.3	protein_coding	3	c.349C>T	p.Arg117Cys
chrA1	171943007	C	T	PASS	missense_variant	MODERATE	APC	APC	transcript	XM_019838047.3	protein_coding	3	c.349C>T	p.Arg117Cys
chrA1	171943007	C	T	PASS	missense_variant	MODERATE	APC	APC	transcript	XM_023258973.2	protein_coding	3	c.349C>T	p.Arg117Cys
chrA1	171943007	C	T	PASS	missense_variant	MODERATE	APC	APC	transcript	XM_019838018.3	protein_coding	4	c.316C>T	p.Arg106Cys
chrA1	171943007	C	T	PASS	missense_variant	MODERATE	APC	APC	transcript	XM_019838007.3	protein_coding	3	c.328C>T	p.Arg110Cys
chrA1	171943007	C	T	PASS	missense_variant	MODERATE	APC	APC	transcript	XM_019838020.3	protein_coding	4	c.316C>T	p.Arg106Cys
chrA1	171943007	C	T	PASS	missense_variant	MODERATE	APC	APC	transcript	XM_045034696.1	protein_coding	3	c.316C>T	p.Arg106Cys
chrA1	171943007	C	T	PASS	missense_variant	MODERATE	APC	APC	transcript	XM_045034710.1	protein_coding	3	c.316C>T	p.Arg106Cys
chrA1	187601954	G	A	PASS	missense_variant	MODERATE	ZBED8	ZBED8	transcript	XM_003981321.6	protein_coding	2	c.430G>A	p.Asp144Asn
chrA1	189922296	C	T	PASS	missense_variant&splice_region_variant	MODERATE	THG1L	THG1L	transcript	XM_045036306.1	protein_coding	2	c.61G>A	p.Glu21Lys
chrA1	189922296	C	T	PASS	missense_variant&splice_region_variant	MODERATE	THG1L	THG1L	transcript	XM_045036307.1	protein_coding	2	c.61G>A	p.Glu21Lys
chrA1	203214093	C	T	PASS	missense_variant	MODERATE	MRPS30	MRPS30	transcript	XM_023260853.2	protein_coding	1	c.28G>A	p.Ala10Thr
chrA1	204671842	GA	G	ReadPosRankSum-2	frameshift_variant	HIGH	CCDC152	CCDC152	transcript	XM_045037516.1	protein_coding	8	c.701delT	p.Phe234fs
chrA1	204671842	GA	G	ReadPosRankSum-2	frameshift_variant	HIGH	CCDC152	CCDC152	transcript	XM_045037538.1	protein_coding	9	c.701delT	p.Phe234fs
chrA1	204671842	GA	G	ReadPosRankSum-2	frameshift_variant	HIGH	CCDC152	CCDC152	transcript	XM_045037527.1	protein_coding	9	c.701delT	p.Phe234fs
chrA1	204671842	GA	G	ReadPosRankSum-2	frameshift_variant	HIGH	CCDC152	CCDC152	transcript	XM_045037546.1	protein_coding	8	c.659delT	p.Phe220fs
chrA1	204671842	GA	G	ReadPosRankSum-2	frameshift_variant	HIGH	CCDC152	CCDC152	transcript	XM_045037549.1	protein_coding	8	c.659delT	p.Phe220fs
chrA1	204671842	GA	G	ReadPosRankSum-2	frameshift_variant	HIGH	CCDC152	CCDC152	transcript	XM_045037519.1	protein_coding	9	c.701delT	p.Phe234fs
chrA1	204671842	GA	G	ReadPosRankSum-2	frameshift_variant	HIGH	CCDC152	CCDC152	transcript	XM_045037540.1	protein_coding	8	c.659delT	p.Phe220fs
chrA1	204671842	GA	G	ReadPosRankSum-2	frameshift_variant	HIGH	CCDC152	CCDC152	transcript	XM_045037553.1	protein_coding	8	c.659delT	p.Phe220fs
chrA1	204671842	GA	G	ReadPosRankSum-2	frameshift_variant	HIGH	CCDC152	CCDC152	transcript	XM_045037517.1	protein_coding	9	c.701delT	p.Phe234fs
chrA1	209548078	C	T	PASS	missense_variant	MODERATE	NIPBL	NIPBL	transcript	XM_023239001.2	protein_coding	10	c.2000G>A	p.Ser667Asn
chrA1	209548078	C	T	PASS	missense_variant	MODERATE	NIPBL	NIPBL	transcript	XM_045038085.1	protein_coding	10	c.2000G>A	p.Ser667Asn
chrA1	209548078	C	T	PASS	missense_variant	MODERATE	NIPBL	NIPBL	transcript	XM_045038081.1	protein_coding	11	c.2000G>A	p.Ser667Asn
chrA1	209548078	C	T	PASS	missense_variant	MODERATE	NIPBL	NIPBL	transcript	XM_023239002.2	protein_coding	10	c.2000G>A	p.Ser667Asn
chrA1	209548078	C	T	PASS	missense_variant	MODERATE	NIPBL	NIPBL	transcript	XM_045038089.1	protein_coding	10	c.2000G>A	p.Ser667Asn
chrA1	210486850	G	A	PASS	missense_variant	MODERATE	LOC101087045	LOC101087045	transcript	XM_045038118.1	protein_coding	8	c.1462G>A	p.Ala488Thr
chrA1	210486850	G	A	PASS	missense_variant	MODERATE	LOC101087045	LOC101087045	transcript	XM_045038120.1	protein_coding	7	c.1348G>A	p.Ala450Thr
chrA1	211300386	TC	T	PASS	frameshift_variant	HIGH	AGXT2	AGXT2	transcript	XM_003981518.3	protein_coding	10	c.1420delC	p.Gln474fs
chrA1	225007051	C	T	PASS	missense_variant	MODERATE	LOC101088465	LOC101088465	transcript	XM_045038587.1	protein_coding	1	c.95G>A	p.Arg32His
chrA1	227303186	G	A	PASS	missense_variant	MODERATE	ANKH	ANKH	transcript	XM_011287018.3	protein_coding	5	c.607G>A	p.Val203Met
chrA1	234620797	C	G	PASS	missense_variant	MODERATE	MED10	MED10	transcript	XM_023239703.2	protein_coding	4	c.317C>G	p.Ala106Gly
chrA1	238841029	C	T	PASS	missense_variant	MODERATE	LOC105259694	LOC105259694	transcript	XM_045036758.1	protein_coding	2	c.175C>T	p.Pro59Ser
chrA2	309107	G	A	PASS	missense_variant	MODERATE	MISP	MISP	transcript	XM_019815183.3	protein_coding	2	c.1153G>A	p.Ala385Thr
chrA2	309107	G	A	PASS	missense_variant	MODERATE	MISP	MISP	transcript	XM_045042436.1	protein_coding	1	c.1153G>A	p.Ala385Thr
chrA2	1178188	G	A	PASS	missense_variant	MODERATE	ADAT3	ADAT3	transcript	XM_023243276.2	protein_coding	2	c.731G>A	p.Arg244His
chrA2	1178188	G	A	PASS	missense_variant	MODERATE	ADAT3	ADAT3	transcript	XM_023243280.2	protein_coding	3	c.731G>A	p.Arg244His
chrA2	1178188	G	A	PASS	missense_variant	MODERATE	ADAT3	ADAT3	transcript	XM_023243283.2	protein_coding	3	c.731G>A	p.Arg244His
chrA2	1178188	G	A	PASS	missense_variant	MODERATE	ADAT3	ADAT3	transcript	XM_045043062.1	protein_coding	3	c.731G>A	p.Arg244His
chrA2	2054074	G	T	PASS	missense_variant	MODERATE	LOC101084776	LOC101084776	transcript	XM_019815693.3	protein_coding	4	c.671G>T	p.Arg224Leu
chrA2	3047054	GGAGGAC	G	PASS	disruptive_inframe_deletion	MODERATE	PIAS4	PIAS4	transcript	XM_023243883.2	protein_coding	11	c.1482_1487delCGAGGA	p.Asp494_Glu495del
chrA2	3047054	GGAGGAC	G	PASS	disruptive_inframe_deletion	MODERATE	PIAS4	PIAS4	transcript	XM_023243894.2	protein_coding	11	c.1455_1460delCGAGGA	p.Asp485_Glu486del
chrA2	3047054	GGAGGAC	G	PASS	disruptive_inframe_deletion	MODERATE	PIAS4	PIAS4	transcript	XM_023243899.2	protein_coding	11	c.1452_1457delCGAGGA	p.Asp484_Glu485del
chrA2	3144868	C	T	PASS	missense_variant	MODERATE	SIRT6	SIRT6	transcript	XM_023243942.2	protein_coding	3	c.367G>A	p.Gly123Ser
chrA2	5395021	T	TGGGGGGGGGGGGG	PASS	frameshift_variant	HIGH	ACTL9	ACTL9	transcript	XM_023244415.2	protein_coding	1	c.239_240insGGGGGGGGGGGGG	p.Cys81fs
chrA2	5395027	GCCA	G	PASS	disruptive_inframe_deletion	MODERATE	ACTL9	ACTL9	transcript	XM_023244415.2	protein_coding	1	c.243_245delCCA	p.Cys81_Gln82delinsTrp
chrA2	5395033	C	G	PASS	missense_variant	MODERATE	ACTL9	ACTL9	transcript	XM_023244415.2	protein_coding	1	c.248C>G	p.Pro83Arg
chrA2	5395036	AGAAGCCG	A	PASS	frameshift_variant	HIGH	ACTL9	ACTL9	transcript	XM_023244415.2	protein_coding	1	c.252_258delGAAGCCG	p.Lys84fs
chrA2	5395057	A	C	PASS	missense_variant	MODERATE	ACTL9	ACTL9	transcript	XM_023244415.2	protein_coding	1	c.272A>C	p.Gln91Pro
chrA2	6163305	G	A	PASS	missense_variant	MODERATE	CAMSAP3	CAMSAP3	transcript	XM_045045155.1	protein_coding	13	c.2333C>T	p.Pro778Leu
chrA2	6163305	G	A	PASS	missense_variant	MODERATE	CAMSAP3	CAMSAP3	transcript	XM_045045171.1	protein_coding	11	c.2252C>T	p.Pro751Leu
chrA2	6163305	G	A	PASS	missense_variant	MODERATE	CAMSAP3	CAMSAP3	transcript	XM_045045159.1	protein_coding	12	c.2300C>T	p.Pro767Leu
chrA2	6163305	G	A	PASS	missense_variant	MODERATE	CAMSAP3	CAMSAP3	transcript	XM_045045164.1	protein_coding	12	c.2285C>T	p.Pro762Leu
chrA2	6163305	G	A	PASS	missense_variant	MODERATE	CAMSAP3	CAMSAP3	transcript	XM_045045170.1	protein_coding	13	c.2282C>T	p.Pro761Leu
chrA2	8186177	G	A	PASS	missense_variant	MODERATE	CARM1	CARM1	transcript	XM_023245429.2	protein_coding	1	c.43G>A	p.Ala15Thr
chrA2	8186177	G	A	PASS	missense_variant	MODERATE	CARM1	CARM1	transcript	XM_045045588.1	protein_coding	1	c.43G>A	p.Ala15Thr
chrA2	9334178	G	A	PASS	missense_variant	MODERATE	STX10	STX10	transcript	XM_023246093.2	protein_coding	1	c.56C>T	p.Thr19Ile
chrA2	9536825	G	A	PASS	missense_variant	MODERATE	LOC123382350	LOC123382350	transcript	XM_045046638.1	protein_coding	1	c.409C>T	p.Leu137Phe
chrA2	9536825	G	A	PASS	missense_variant	MODERATE	LOC123382350	LOC123382350	transcript	XM_045046642.1	protein_coding	1	c.284C>T	p.Pro95Leu
chrA2	9833006	G	A	PASS	missense_variant	MODERATE	CC2D1A	CC2D1A	transcript	XM_006928486.4	protein_coding	11	c.1171G>A	p.Ala391Thr
chrA2	9833006	G	A	PASS	missense_variant	MODERATE	CC2D1A	CC2D1A	transcript	XM_006928487.4	protein_coding	11	c.1171G>A	p.Ala391Thr
chrA2	9833006	G	A	PASS	missense_variant	MODERATE	CC2D1A	CC2D1A	transcript	XM_003981932.5	protein_coding	11	c.1171G>A	p.Ala391Thr
chrA2	10425615	A	G	PASS	missense_variant	MODERATE	ADGRE2	ADGRE2	transcript	XM_045047173.1	protein_coding	9	c.844A>G	p.Asn282Asp
chrA2	10425615	A	G	PASS	missense_variant	MODERATE	ADGRE2	ADGRE2	transcript	XM_045047185.1	protein_coding	7	c.685A>G	p.Asn229Asp
chrA2	10425615	A	G	PASS	missense_variant	MODERATE	ADGRE2	ADGRE2	transcript	XM_023241032.2	protein_coding	9	c.844A>G	p.Asn282Asp
chrA2	10425615	A	G	PASS	missense_variant	MODERATE	ADGRE2	ADGRE2	transcript	XM_045047177.1	protein_coding	8	c.712A>G	p.Asn238Asp
chrA2	10425615	A	G	PASS	missense_variant	MODERATE	ADGRE2	ADGRE2	transcript	XM_045047190.1	protein_coding	9	c.844A>G	p.Asn282Asp
chrA2	11734092	C	T	PASS	missense_variant	MODERATE	CYP4F140	CYP4F140	transcript	XM_045047580.1	protein_coding	9	c.1114C>T	p.Arg372Trp
chrA2	11734092	C	T	PASS	missense_variant	MODERATE	CYP4F140	CYP4F140	transcript	XM_045047583.1	protein_coding	9	c.1057C>T	p.Arg353Trp
chrA2	12509055	G	A	PASS	splice_donor_variant&intron_variant	HIGH	NWD1	NWD1	transcript	XM_045047838.1	protein_coding	1	c.-95+1G>A
chrA2	12509443	G	A	PASS	missense_variant	MODERATE	NWD1	NWD1	transcript	XM_019819120.3	protein_coding	2	c.29G>A	p.Gly10Asp
chrA2	12509443	G	A	PASS	missense_variant	MODERATE	NWD1	NWD1	transcript	XM_045047845.1	protein_coding	2	c.29G>A	p.Gly10Asp
chrA2	12509443	G	A	PASS	missense_variant	MODERATE	NWD1	NWD1	transcript	XM_045047838.1	protein_coding	2	c.29G>A	p.Gly10Asp
chrA2	12509443	G	A	PASS	missense_variant	MODERATE	NWD1	NWD1	transcript	XM_045047834.1	protein_coding	2	c.29G>A	p.Gly10Asp
chrA2	12691845	A	C	PASS	splice_donor_variant&intron_variant	HIGH	CPAMD8	CPAMD8	transcript	XM_023246922.2	protein_coding	13	c.1392+2T>G
chrA2	12691845	A	C	PASS	splice_donor_variant&intron_variant	HIGH	CPAMD8	CPAMD8	transcript	XR_002738990.2	pseudogene	13	n.1522+2T>G
chrA2	12691845	A	C	PASS	splice_donor_variant&intron_variant	HIGH	CPAMD8	CPAMD8	transcript	XR_002738988.2	pseudogene	13	n.1523+2T>G
chrA2	12691845	A	C	PASS	splice_donor_variant&intron_variant	HIGH	CPAMD8	CPAMD8	transcript	XR_002738991.2	pseudogene	13	n.1526+2T>G
chrA2	12691845	A	C	PASS	splice_donor_variant&intron_variant	HIGH	CPAMD8	CPAMD8	transcript	XR_002738989.2	pseudogene	13	n.1527+2T>G
chrA2	12691845	A	C	PASS	splice_donor_variant&intron_variant	HIGH	CPAMD8	CPAMD8	transcript	XR_006591141.1	pseudogene	13	n.1522+2T>G
chrA2	12691845	A	C	PASS	splice_donor_variant&intron_variant	HIGH	CPAMD8	CPAMD8	transcript	XM_045047864.1	protein_coding	13	c.1392+2T>G
chrA2	12753170	G	A	PASS	missense_variant	MODERATE	HAUS8	HAUS8	transcript	XM_019819160.3	protein_coding	10	c.871C>T	p.Arg291Cys
chrA2	12753170	G	A	PASS	missense_variant	MODERATE	HAUS8	HAUS8	transcript	XM_019819169.3	protein_coding	8	c.613C>T	p.Arg205Cys
chrA2	12753170	G	A	PASS	missense_variant	MODERATE	HAUS8	HAUS8	transcript	XM_019819165.3	protein_coding	10	c.727C>T	p.Arg243Cys
chrA2	12753170	G	A	PASS	missense_variant	MODERATE	HAUS8	HAUS8	transcript	XM_006928568.5	protein_coding	10	c.799C>T	p.Arg267Cys
chrA2	13026526	G	A	PASS	missense_variant	MODERATE	NXNL1	NXNL1	transcript	XM_011280048.4	protein_coding	1	c.209C>T	p.Ala70Val
chrA2	13217225	A	C	PASS	missense_variant	MODERATE	MAP1S	MAP1S	transcript	XM_023247163.2	protein_coding	5	c.2521A>C	p.Thr841Pro
chrA2	13217225	A	C	PASS	missense_variant	MODERATE	MAP1S	MAP1S	transcript	XM_045048116.1	protein_coding	4	c.2335A>C	p.Thr779Pro
chrA2	57168944	G	A	PASS	missense_variant	MODERATE	LOC111559457	LOC111559457	transcript	XM_023250072.2	protein_coding	1	c.446C>T	p.Pro149Leu
chrA2	61584219	C	T	PASS	missense_variant	MODERATE	DDX56	DDX56	transcript	XM_003982594.5	protein_coding	10	c.1280G>A	p.Arg427Gln
chrA2	61772509	C	T	PASS	missense_variant	MODERATE	MYO1G	MYO1G	transcript	XM_023250128.2	protein_coding	16	c.1979G>A	p.Gly660Asp
chrA2	61772509	C	T	PASS	missense_variant	MODERATE	MYO1G	MYO1G	transcript	XM_023250129.2	protein_coding	15	c.1925G>A	p.Gly642Asp
chrA2	61772509	C	T	PASS	missense_variant	MODERATE	MYO1G	MYO1G	transcript	XM_023250130.2	protein_coding	16	c.1979G>A	p.Gly660Asp
chrA2	61839117	C	CGTGGCAGGCTCAGGGTGTTCCGGGGCCTCCGTGGCAGGCTCAGGGTGTTCCGGGGCCTCG	PASS	disruptive_inframe_insertion	MODERATE	NACAD	NACAD	transcript	XM_045052089.1	protein_coding	2	c.4403_4404insCGAGGCCCCGGAACACCCTGAGCCTGCCACGGAGGCCCCGGAACACCCTGAGCCTGCCAC	p.Thr1468_Glu1469insGluAlaProGluHisProGluProAlaThrGluAlaProGluHisProGluProAlaThr
chrA2	63485951	G	A	PASS	missense_variant	MODERATE	ABCA13	ABCA13	transcript	XM_045052108.1	protein_coding	17	c.5704G>A	p.Glu1902Lys
chrA2	64830352	G	GGCC	PASS	disruptive_inframe_insertion	MODERATE	VWC2	VWC2	transcript	XM_045052109.1	protein_coding	1	c.390_392dupCGC	p.Ala131dup
chrA2	64830352	G	GGCC	PASS	disruptive_inframe_insertion	MODERATE	VWC2	VWC2	transcript	XM_023250155.2	protein_coding	1	c.390_392dupCGC	p.Ala131dup
chrA2	71514885	T	C	PASS	missense_variant	MODERATE	MRPL32	MRPL32	transcript	XM_003982630.5	protein_coding	3	c.421A>G	p.Ile141Val
chrA2	72437451	A	G	PASS	missense_variant	MODERATE	GLI3	GLI3	transcript	XM_045052197.1	protein_coding	15	c.4058A>G	p.Asn1353Ser
chrA2	72437451	A	G	PASS	missense_variant	MODERATE	GLI3	GLI3	transcript	XM_045052198.1	protein_coding	15	c.4055A>G	p.Asn1352Ser
chrA2	72437451	A	G	PASS	missense_variant	MODERATE	GLI3	GLI3	transcript	XM_011280298.4	protein_coding	14	c.3881A>G	p.Asn1294Ser
chrA2	72437451	A	G	PASS	missense_variant	MODERATE	GLI3	GLI3	transcript	XM_019825278.3	protein_coding	14	c.3881A>G	p.Asn1294Ser
chrA2	72437451	A	G	PASS	missense_variant	MODERATE	GLI3	GLI3	transcript	XM_019825279.3	protein_coding	13	c.3815A>G	p.Asn1272Ser
chrA2	72437451	A	G	PASS	missense_variant	MODERATE	GLI3	GLI3	transcript	XM_019825280.3	protein_coding	12	c.3458A>G	p.Asn1153Ser
chrA2	73464487	T	G	PASS	missense_variant	MODERATE	SUGCT	SUGCT	transcript	XM_011280299.4	protein_coding	14	c.1301A>C	p.Gln434Pro
chrA2	73464487	T	G	PASS	missense_variant	MODERATE	SUGCT	SUGCT	transcript	XM_045053213.1	protein_coding	14	c.1241A>C	p.Gln414Pro
chrA2	73464487	T	G	PASS	missense_variant	MODERATE	SUGCT	SUGCT	transcript	XM_045053214.1	protein_coding	13	c.1157A>C	p.Gln386Pro
chrA2	76962847	G	C	PASS	missense_variant	MODERATE	LAMB4	LAMB4	transcript	XM_023250242.2	protein_coding	23	c.2928G>C	p.Trp976Cys
chrA2	76962847	G	C	PASS	missense_variant	MODERATE	LAMB4	LAMB4	transcript	XM_023250243.2	protein_coding	24	c.2928G>C	p.Trp976Cys
chrA2	76962847	G	C	PASS	missense_variant	MODERATE	LAMB4	LAMB4	transcript	XM_045052248.1	protein_coding	24	c.2928G>C	p.Trp976Cys
chrA2	76962847	G	C	PASS	missense_variant	MODERATE	LAMB4	LAMB4	transcript	XM_045052249.1	protein_coding	24	c.2928G>C	p.Trp976Cys
chrA2	76962847	G	C	PASS	missense_variant	MODERATE	LAMB4	LAMB4	transcript	XM_045052250.1	protein_coding	24	c.2928G>C	p.Trp976Cys
chrA2	76962847	G	C	PASS	missense_variant	MODERATE	LAMB4	LAMB4	transcript	XM_045052251.1	protein_coding	24	c.2928G>C	p.Trp976Cys
chrA2	91764726	A	C	PASS	missense_variant	MODERATE	LOC123381340	LOC123381340	transcript	XM_045042030.1	protein_coding	1	c.31A>C	p.Lys11Gln
chrA2	92251403	C	T	PASS	missense_variant	MODERATE	STEAP4	STEAP4	transcript	XM_003982729.5	protein_coding	2	c.364G>A	p.Ala122Thr
chrA2	96038676	G	A	PASS	missense_variant	MODERATE	RBM48	RBM48	transcript	XM_003982745.6	protein_coding	1	c.73G>A	p.Ala25Thr
chrA2	96038676	G	A	PASS	missense_variant	MODERATE	RBM48	RBM48	transcript	XM_045052370.1	protein_coding	1	c.73G>A	p.Ala25Thr
chrA2	125596024	C	T	PASS	missense_variant	MODERATE	DPY19L1	DPY19L1	transcript	XM_023250495.2	protein_coding	13	c.1276G>A	p.Val426Ile
chrA2	125596024	C	T	PASS	missense_variant	MODERATE	DPY19L1	DPY19L1	transcript	XM_045052597.1	protein_coding	13	c.886G>A	p.Val296Ile
chrA2	125596024	C	T	PASS	missense_variant	MODERATE	DPY19L1	DPY19L1	transcript	XM_023250496.2	protein_coding	13	c.1276G>A	p.Val426Ile
chrA2	125596024	C	T	PASS	missense_variant	MODERATE	DPY19L1	DPY19L1	transcript	XM_023250497.2	protein_coding	13	c.1276G>A	p.Val426Ile
chrA2	125596024	C	T	PASS	missense_variant	MODERATE	DPY19L1	DPY19L1	transcript	XM_045052596.1	protein_coding	12	c.1189G>A	p.Val397Ile
chrA2	125794404	C	T	PASS	missense_variant	MODERATE	DPY19L2	DPY19L2	transcript	XM_003982944.6	protein_coding	1	c.67G>A	p.Val23Met
chrA2	154908483	A	C	PASS	missense_variant	MODERATE	SLC37A3	SLC37A3	transcript	XM_023250629.2	protein_coding	15	c.1417T>G	p.Ser473Ala
chrA2	154908483	A	C	PASS	missense_variant	MODERATE	SLC37A3	SLC37A3	transcript	XM_023250630.2	protein_coding	14	c.1351T>G	p.Ser451Ala
chrA2	159215219	A	G	PASS	missense_variant	MODERATE	LOC111559429	LOC111559429	transcript	XM_045052943.1	protein_coding	1	c.83T>C	p.Leu28Pro
chrA2	161921295	C	T	PASS	missense_variant	MODERATE	ZNF425	ZNF425	transcript	XM_003983195.5	protein_coding	4	c.1073G>A	p.Arg358His
chrA2	167659816	C	CTCG	PASS	disruptive_inframe_insertion	MODERATE	MNX1	MNX1	transcript	XM_023250815.2	protein_coding	3	c.1125_1127dupCGA	p.Asp375dup
NW_025408501.1	37988	G	A	QD2	missense_variant	MODERATE	LOC111559439	LOC111559439	transcript	XM_045051476.1	protein_coding	12	c.921G>A	p.Met307Ile
NW_025408501.1	37988	G	A	QD2	missense_variant	MODERATE	LOC111559439	LOC111559439	transcript	XM_045051477.1	protein_coding	12	c.921G>A	p.Met307Ile
NW_025408501.1	37988	G	A	QD2	missense_variant	MODERATE	LOC111559439	LOC111559439	transcript	XM_045051478.1	protein_coding	11	c.858G>A	p.Met286Ile
NW_025408501.1	37988	G	A	QD2	missense_variant	MODERATE	LOC111559439	LOC111559439	transcript	XM_045051479.1	protein_coding	11	c.789G>A	p.Met263Ile
NW_025408501.1	37988	G	A	QD2	missense_variant	MODERATE	LOC111559439	LOC111559439	transcript	XM_045051480.1	protein_coding	10	c.726G>A	p.Met242Ile
chrA3	741729	G	A	PASS	missense_variant	MODERATE	HELZ2	HELZ2	transcript	XM_023250965.2	protein_coding	9	c.4027G>A	p.Asp1343Asn
chrA3	741729	G	A	PASS	missense_variant	MODERATE	HELZ2	HELZ2	transcript	XM_023250967.2	protein_coding	9	c.4027G>A	p.Asp1343Asn
chrA3	741729	G	A	PASS	missense_variant	MODERATE	HELZ2	HELZ2	transcript	XM_045053376.1	protein_coding	9	c.4027G>A	p.Asp1343Asn
chrA3	741729	G	A	PASS	missense_variant	MODERATE	HELZ2	HELZ2	transcript	XM_023250966.2	protein_coding	9	c.4027G>A	p.Asp1343Asn
chrA3	745549	G	A	PASS	missense_variant	MODERATE	HELZ2	HELZ2	transcript	XM_023250965.2	protein_coding	12	c.7516G>A	p.Val2506Ile
chrA3	745549	G	A	PASS	missense_variant	MODERATE	HELZ2	HELZ2	transcript	XM_023250967.2	protein_coding	12	c.7516G>A	p.Val2506Ile
chrA3	745549	G	A	PASS	missense_variant	MODERATE	HELZ2	HELZ2	transcript	XM_045053376.1	protein_coding	12	c.7516G>A	p.Val2506Ile
chrA3	745549	G	A	PASS	missense_variant	MODERATE	HELZ2	HELZ2	transcript	XM_023250966.2	protein_coding	12	c.7516G>A	p.Val2506Ile
chrA3	1695107	G	A	PASS	missense_variant	MODERATE	LAMA5	LAMA5	transcript	XM_023251034.2	protein_coding	41	c.5449G>A	p.Gly1817Arg
chrA3	1695107	G	A	PASS	missense_variant	MODERATE	LAMA5	LAMA5	transcript	XM_045053409.1	protein_coding	41	c.5446G>A	p.Gly1816Arg
chrA3	1695107	G	A	PASS	missense_variant	MODERATE	LAMA5	LAMA5	transcript	XM_045053410.1	protein_coding	41	c.5179G>A	p.Gly1727Arg
chrA3	1794992	C	T	PASS	missense_variant	MODERATE	MTG2	MTG2	transcript	XM_011280781.4	protein_coding	3	c.272G>A	p.Arg91Gln
chrA3	1794992	C	T	PASS	missense_variant	MODERATE	MTG2	MTG2	transcript	XM_011280783.4	protein_coding	3	c.272G>A	p.Arg91Gln
chrA3	1794992	C	T	PASS	missense_variant	MODERATE	MTG2	MTG2	transcript	XM_011280782.4	protein_coding	3	c.272G>A	p.Arg91Gln
chrA3	1880458	T	G	PASS	missense_variant	MODERATE	TAF4	TAF4	transcript	XM_023251046.2	protein_coding	1	c.605T>G	p.Val202Gly
chrA3	1880460	A	C	PASS	missense_variant	MODERATE	TAF4	TAF4	transcript	XM_023251046.2	protein_coding	1	c.607A>C	p.Ile203Leu
chrA3	5709304	C	A	PASS	missense_variant	MODERATE	RBM38	RBM38	transcript	XM_006929636.3	protein_coding	4	c.649G>T	p.Ala217Ser
chrA3	12387486	TC	T	PASS	frameshift_variant	HIGH	ZNFX1	ZNFX1	transcript	XM_023251119.2	protein_coding	10	c.2908delC	p.Gln970fs
chrA3	12387486	TC	T	PASS	frameshift_variant	HIGH	ZNFX1	ZNFX1	transcript	XM_045053509.1	protein_coding	10	c.2908delC	p.Gln970fs
chrA3	14535051	C	T	PASS	missense_variant	MODERATE	LOC101084866	LOC101084866	transcript	XM_003983507.4	protein_coding	1	c.446C>T	p.Ala149Val
chrA3	22575962	C	CGAG	PASS	conservative_inframe_insertion	MODERATE	TLDC2	TLDC2	transcript	XM_003983548.4	protein_coding	3	c.40_41insCTC	p.Ser13_Arg14insPro
chrA3	22575962	C	CGAG	PASS	conservative_inframe_insertion	MODERATE	TLDC2	TLDC2	transcript	XM_019826544.2	protein_coding	3	c.40_41insCTC	p.Ser13_Arg14insPro
chrA3	22646836	G	A	PASS	missense_variant	MODERATE	SOGA1	SOGA1	transcript	XM_006929781.4	protein_coding	14	c.3931G>A	p.Ala1311Thr
chrA3	22646836	G	A	PASS	missense_variant	MODERATE	SOGA1	SOGA1	transcript	XM_045053653.1	protein_coding	13	c.3700G>A	p.Ala1234Thr
chrA3	22646836	G	A	PASS	missense_variant	MODERATE	SOGA1	SOGA1	transcript	XM_019826546.3	protein_coding	14	c.3925G>A	p.Ala1309Thr
chrA3	22646836	G	A	PASS	missense_variant	MODERATE	SOGA1	SOGA1	transcript	XM_006929782.4	protein_coding	13	c.3790G>A	p.Ala1264Thr
chrA3	25341695	G	A	PASS	splice_acceptor_variant&intron_variant	HIGH	PXMP4	PXMP4	transcript	XM_045053730.1	protein_coding	3	c.376-1G>A
chrA3	27835249	C	T	PASS	missense_variant	MODERATE	SRXN1	SRXN1	transcript	XM_006929901.5	protein_coding	2	c.238G>A	p.Val80Ile
chrA3	45021302	C	T	PASS	missense_variant	MODERATE	CFAP61	CFAP61	transcript	XM_011280983.4	protein_coding	5	c.400C>T	p.His134Tyr
chrA3	45021302	C	T	PASS	missense_variant	MODERATE	CFAP61	CFAP61	transcript	XM_019826885.3	protein_coding	5	c.400C>T	p.His134Tyr
chrA3	45021302	C	T	PASS	missense_variant	MODERATE	CFAP61	CFAP61	transcript	XM_019826881.3	protein_coding	5	c.400C>T	p.His134Tyr
chrA3	45021302	C	T	PASS	missense_variant	MODERATE	CFAP61	CFAP61	transcript	XM_019826883.3	protein_coding	5	c.400C>T	p.His134Tyr
chrA3	45021302	C	T	PASS	missense_variant	MODERATE	CFAP61	CFAP61	transcript	XM_045053927.1	protein_coding	5	c.400C>T	p.His134Tyr
chrA3	45021302	C	T	PASS	missense_variant	MODERATE	CFAP61	CFAP61	transcript	XM_045053926.1	protein_coding	5	c.400C>T	p.His134Tyr
chrA3	45021302	C	T	PASS	missense_variant	MODERATE	CFAP61	CFAP61	transcript	XM_045053925.1	protein_coding	5	c.400C>T	p.His134Tyr
chrA3	45021302	C	T	PASS	missense_variant	MODERATE	CFAP61	CFAP61	transcript	XM_019826882.3	protein_coding	4	c.208C>T	p.His70Tyr
chrA3	45021302	C	T	PASS	missense_variant	MODERATE	CFAP61	CFAP61	transcript	XM_023251503.2	protein_coding	5	c.400C>T	p.His134Tyr
chrA3	66012097	G	A	PASS	missense_variant	MODERATE	EPAS1	EPAS1	transcript	XM_023251650.2	protein_coding	14	c.2223G>A	p.Met741Ile
chrA3	66012097	G	A	PASS	missense_variant	MODERATE	EPAS1	EPAS1	transcript	XM_023251651.2	protein_coding	14	c.2214G>A	p.Met738Ile
chrA3	67751633	G	A	PASS	missense_variant	MODERATE	PPP1R21	PPP1R21	transcript	XM_003983971.6	protein_coding	5	c.469G>A	p.Val157Met
chrA3	67751633	G	A	PASS	missense_variant	MODERATE	PPP1R21	PPP1R21	transcript	XM_019827155.3	protein_coding	5	c.469G>A	p.Val157Met
chrA3	67923357	C	T	PASS	missense_variant	MODERATE	LHCGR	LHCGR	transcript	XM_023251666.2	protein_coding	11	c.1538G>A	p.Ser513Asn
chrA3	67923357	C	T	PASS	missense_variant	MODERATE	LHCGR	LHCGR	transcript	XM_045054186.1	protein_coding	11	c.1382G>A	p.Ser461Asn
chrA3	67923357	C	T	PASS	missense_variant	MODERATE	LHCGR	LHCGR	transcript	XM_023251667.2	protein_coding	10	c.1463G>A	p.Ser488Asn
chrA3	99352564	C	T	PASS	missense_variant	MODERATE	DNAH6	DNAH6	transcript	XM_045054471.1	protein_coding	41	c.6733C>T	p.His2245Tyr
chrA3	99352564	C	T	PASS	missense_variant	MODERATE	DNAH6	DNAH6	transcript	XM_045054476.1	protein_coding	41	c.6733C>T	p.His2245Tyr
chrA3	99352564	C	T	PASS	missense_variant	MODERATE	DNAH6	DNAH6	transcript	XM_045054472.1	protein_coding	41	c.6730C>T	p.His2244Tyr
chrA3	99352564	C	T	PASS	missense_variant	MODERATE	DNAH6	DNAH6	transcript	XM_045054474.1	protein_coding	41	c.6733C>T	p.His2245Tyr
chrA3	99352564	C	T	PASS	missense_variant	MODERATE	DNAH6	DNAH6	transcript	XM_045054475.1	protein_coding	41	c.6733C>T	p.His2245Tyr
chrA3	99352564	C	T	PASS	missense_variant	MODERATE	DNAH6	DNAH6	transcript	XM_045054473.1	protein_coding	41	c.6706C>T	p.His2236Tyr
chrA3	99352564	C	T	PASS	missense_variant	MODERATE	DNAH6	DNAH6	transcript	XM_045054477.1	protein_coding	34	c.5314C>T	p.His1772Tyr
chrA3	102177019	C	T	PASS	missense_variant	MODERATE	PSD4	PSD4	transcript	XM_006930290.5	protein_coding	5	c.1504G>A	p.Val502Ile
chrA3	102177019	C	T	PASS	missense_variant	MODERATE	PSD4	PSD4	transcript	XM_019827563.3	protein_coding	5	c.1504G>A	p.Val502Ile
chrA3	102177019	C	T	PASS	missense_variant	MODERATE	PSD4	PSD4	transcript	XM_023251872.2	protein_coding	5	c.1504G>A	p.Val502Ile
chrA3	102177019	C	T	PASS	missense_variant	MODERATE	PSD4	PSD4	transcript	XM_023251870.2	protein_coding	6	c.1504G>A	p.Val502Ile
chrA3	102177019	C	T	PASS	missense_variant	MODERATE	PSD4	PSD4	transcript	XM_023251871.2	protein_coding	7	c.1504G>A	p.Val502Ile
chrA3	102179964	G	A	PASS	missense_variant	MODERATE	PSD4	PSD4	transcript	XM_006930290.5	protein_coding	2	c.467C>T	p.Ala156Val
chrA3	102179964	G	A	PASS	missense_variant	MODERATE	PSD4	PSD4	transcript	XM_019827563.3	protein_coding	2	c.467C>T	p.Ala156Val
chrA3	102179964	G	A	PASS	missense_variant	MODERATE	PSD4	PSD4	transcript	XM_023251872.2	protein_coding	2	c.467C>T	p.Ala156Val
chrA3	102179964	G	A	PASS	missense_variant	MODERATE	PSD4	PSD4	transcript	XM_023251870.2	protein_coding	3	c.467C>T	p.Ala156Val
chrA3	102179964	G	A	PASS	missense_variant	MODERATE	PSD4	PSD4	transcript	XM_023251871.2	protein_coding	4	c.467C>T	p.Ala156Val
chrA3	118614484	G	A	PASS	missense_variant	MODERATE	CAD	CAD	transcript	XM_006930444.4	protein_coding	12	c.1639C>T	p.Arg547Trp
chrA3	118614484	G	A	PASS	missense_variant	MODERATE	CAD	CAD	transcript	XM_011281284.3	protein_coding	12	c.1639C>T	p.Arg547Trp
chrA3	118702749	G	A	PASS	missense_variant	MODERATE	PRR30	PRR30	transcript	XM_011281277.4	protein_coding	5	c.1031G>A	p.Arg344Gln
chrA3	118702749	G	A	PASS	missense_variant	MODERATE	PRR30	PRR30	transcript	XM_045054811.1	protein_coding	6	c.1031G>A	p.Arg344Gln
chrA3	118702749	G	A	PASS	missense_variant	MODERATE	PRR30	PRR30	transcript	XM_045054809.1	protein_coding	5	c.1031G>A	p.Arg344Gln
chrA3	118702749	G	A	PASS	missense_variant	MODERATE	PRR30	PRR30	transcript	XM_045054815.1	protein_coding	4	c.1031G>A	p.Arg344Gln
chrA3	118702749	G	A	PASS	missense_variant	MODERATE	PRR30	PRR30	transcript	XM_045054810.1	protein_coding	5	c.1031G>A	p.Arg344Gln
chrA3	118702749	G	A	PASS	missense_variant	MODERATE	PRR30	PRR30	transcript	XM_045054814.1	protein_coding	4	c.1031G>A	p.Arg344Gln
chrA3	118702749	G	A	PASS	missense_variant	MODERATE	PRR30	PRR30	transcript	XM_011281279.4	protein_coding	4	c.1031G>A	p.Arg344Gln
chrA3	118702749	G	A	PASS	missense_variant	MODERATE	PRR30	PRR30	transcript	XM_045054813.1	protein_coding	4	c.1031G>A	p.Arg344Gln
chrA3	118702749	G	A	PASS	missense_variant	MODERATE	PRR30	PRR30	transcript	XM_019827767.3	protein_coding	4	c.1031G>A	p.Arg344Gln
chrA3	118702749	G	A	PASS	missense_variant	MODERATE	PRR30	PRR30	transcript	XM_045054812.1	protein_coding	3	c.1031G>A	p.Arg344Gln
chrA3	121562272	A	G	PASS	missense_variant	MODERATE	ATAD2B	ATAD2B	transcript	XM_023252067.2	protein_coding	23	c.3236A>G	p.Lys1079Arg
chrA3	121562272	A	G	PASS	missense_variant	MODERATE	ATAD2B	ATAD2B	transcript	XM_023252068.2	protein_coding	23	c.3221A>G	p.Lys1074Arg
chrA3	121562272	A	G	PASS	missense_variant	MODERATE	ATAD2B	ATAD2B	transcript	XM_045054873.1	protein_coding	21	c.2750A>G	p.Lys917Arg
chrA3	124765504	A	G	PASS	missense_variant	MODERATE	LOC109498531	LOC109498531	transcript	XM_045055108.1	protein_coding	4	c.683T>C	p.Leu228Pro
chrB1	1856948	C	T	PASS	missense_variant	MODERATE	MYOM2	MYOM2	transcript	XM_003984560.5	protein_coding	15	c.1925C>T	p.Ala642Val
chrB1	1856948	C	T	PASS	missense_variant	MODERATE	MYOM2	MYOM2	transcript	XM_006930539.4	protein_coding	16	c.1790C>T	p.Ala597Val
chrB1	1856948	C	T	PASS	missense_variant	MODERATE	MYOM2	MYOM2	transcript	XM_011281363.4	protein_coding	16	c.1790C>T	p.Ala597Val
chrB1	2886230	C	T	PASS	missense_variant	MODERATE	CSMD1	CSMD1	transcript	XM_045056760.1	protein_coding	46	c.6877G>A	p.Val2293Ile
chrB1	2886230	C	T	PASS	missense_variant	MODERATE	CSMD1	CSMD1	transcript	XM_045056762.1	protein_coding	41	c.5908G>A	p.Val1970Ile
chrB1	2886230	C	T	PASS	missense_variant	MODERATE	CSMD1	CSMD1	transcript	XM_045056761.1	protein_coding	45	c.6601G>A	p.Val2201Ile
chrB1	7071594	GCT	G	PASS	frameshift_variant	HIGH	LOC123384838	LOC123384838	transcript	XM_045055524.1	protein_coding	1	c.725_726delAG	p.Lys242fs
chrB1	7071597	T	TGC	PASS	frameshift_variant	HIGH	LOC123384838	LOC123384838	transcript	XM_045055524.1	protein_coding	1	c.723_724insGC	p.Lys242fs
chrB1	25258777	G	T	PASS	missense_variant	MODERATE	DLC1	DLC1	transcript	XM_019828335.3	protein_coding	6	c.1318G>T	p.Gly440Cys
chrB1	25258777	G	T	PASS	missense_variant	MODERATE	DLC1	DLC1	transcript	XM_045055298.1	protein_coding	6	c.1318G>T	p.Gly440Cys
chrB1	25258777	G	T	PASS	missense_variant	MODERATE	DLC1	DLC1	transcript	XM_019828336.3	protein_coding	6	c.1318G>T	p.Gly440Cys
chrB1	25258777	G	T	PASS	missense_variant	MODERATE	DLC1	DLC1	transcript	XM_019828341.3	protein_coding	5	c.1318G>T	p.Gly440Cys
chrB1	25258777	G	T	PASS	missense_variant	MODERATE	DLC1	DLC1	transcript	XM_045055299.1	protein_coding	5	c.1318G>T	p.Gly440Cys
chrB1	25258777	G	T	PASS	missense_variant	MODERATE	DLC1	DLC1	transcript	XM_045055300.1	protein_coding	6	c.1318G>T	p.Gly440Cys
chrB1	25258777	G	T	PASS	missense_variant	MODERATE	DLC1	DLC1	transcript	XM_019828346.3	protein_coding	6	c.1318G>T	p.Gly440Cys
chrB1	25258777	G	T	PASS	missense_variant	MODERATE	DLC1	DLC1	transcript	XM_045055303.1	protein_coding	6	c.1318G>T	p.Gly440Cys
chrB1	25258777	G	T	PASS	missense_variant	MODERATE	DLC1	DLC1	transcript	XM_045055304.1	protein_coding	6	c.1318G>T	p.Gly440Cys
chrB1	25258777	G	T	PASS	missense_variant	MODERATE	DLC1	DLC1	transcript	XM_019828342.3	protein_coding	5	c.1168G>T	p.Gly390Cys
chrB1	25258777	G	T	PASS	missense_variant	MODERATE	DLC1	DLC1	transcript	XM_019828337.3	protein_coding	5	c.1318G>T	p.Gly440Cys
chrB1	25258777	G	T	PASS	missense_variant	MODERATE	DLC1	DLC1	transcript	XM_023252419.2	protein_coding	4	c.262G>T	p.Gly88Cys
chrB1	39729452	T	A	PASS	missense_variant	MODERATE	HGSNAT	HGSNAT	transcript	XM_023252545.2	protein_coding	16	c.1660A>T	p.Ile554Phe
chrB1	39729452	T	A	PASS	missense_variant	MODERATE	HGSNAT	HGSNAT	transcript	XM_045055459.1	protein_coding	16	c.1660A>T	p.Ile554Phe
chrB1	39729452	T	A	PASS	missense_variant	MODERATE	HGSNAT	HGSNAT	transcript	XM_045055460.1	protein_coding	9	c.691A>T	p.Ile231Phe
chrB1	39729452	T	A	PASS	missense_variant	MODERATE	HGSNAT	HGSNAT	transcript	XM_023252547.2	protein_coding	12	c.1333A>T	p.Ile445Phe
chrB1	39729452	T	A	PASS	missense_variant	MODERATE	HGSNAT	HGSNAT	transcript	XM_023252546.2	protein_coding	16	c.1657A>T	p.Ile553Phe
chrB1	58901713	G	A	PASS	missense_variant	MODERATE	LOC101093014	LOC101093014	transcript	XM_045055688.1	protein_coding	2	c.1178G>A	p.Ser393Asn
chrB1	103674446	C	T	PASS	missense_variant	MODERATE	LOC101092105	LOC101092105	transcript	XM_011281671.4	protein_coding	1	c.43G>A	p.Asp15Asn
chrB1	104434376	G	A	PASS	missense_variant	MODERATE	PDE5A	PDE5A	transcript	XM_011281658.4	protein_coding	21	c.2482G>A	p.Asp828Asn
chrB1	104434376	G	A	PASS	missense_variant	MODERATE	PDE5A	PDE5A	transcript	XM_019828144.3	protein_coding	20	c.2335G>A	p.Asp779Asn
chrB1	104434376	G	A	PASS	missense_variant	MODERATE	PDE5A	PDE5A	transcript	XM_019828142.3	protein_coding	21	c.2356G>A	p.Asp786Asn
chrB1	104434376	G	A	PASS	missense_variant	MODERATE	PDE5A	PDE5A	transcript	NM_001204776.2	protein_coding	21	c.2356G>A	p.Asp786Asn
chrB1	104434376	G	A	PASS	missense_variant	MODERATE	PDE5A	PDE5A	transcript	XM_019828141.3	protein_coding	21	c.2395G>A	p.Asp799Asn
chrB1	121986415	A	G	PASS	missense_variant	MODERATE	CB1H4orf54	CB1H4orf54	transcript	XM_006930945.5	protein_coding	1	c.4565A>G	p.Gln1522Arg
chrB1	127122653	C	G	PASS	missense_variant	MODERATE	ATOH1	ATOH1	transcript	XM_004001418.4	protein_coding	1	c.790G>C	p.Gly264Arg
chrB1	144513065	G	A	PASS	missense_variant	MODERATE	PARM1	PARM1	transcript	XM_045056220.1	protein_coding	2	c.358C>T	p.Pro120Ser
chrB1	144513065	G	A	PASS	missense_variant	MODERATE	PARM1	PARM1	transcript	XM_023253043.2	protein_coding	2	c.238C>T	p.Pro80Ser
chrB1	145746751	GCACT	G	PASS	frameshift_variant	HIGH	LOC101095098	LOC101095098	transcript	XM_003985331.4	protein_coding	5	c.608_611delAGTG	p.Glu203fs
chrB1	145746751	GCACT	G	PASS	frameshift_variant	HIGH	LOC101095098	LOC101095098	transcript	XM_019829377.3	protein_coding	5	c.329_332delAGTG	p.Glu110fs
chrB1	145746751	GCACT	G	PASS	frameshift_variant	HIGH	LOC101095098	LOC101095098	transcript	XM_019829378.3	protein_coding	5	c.608_611delAGTG	p.Glu203fs
chrB1	145746751	GCACT	G	PASS	frameshift_variant	HIGH	LOC101095098	LOC101095098	transcript	XM_019829379.3	protein_coding	5	c.608_611delAGTG	p.Glu203fs
chrB1	145746751	GCACT	G	PASS	frameshift_variant	HIGH	LOC101095098	LOC101095098	transcript	XM_019829380.3	protein_coding	5	c.608_611delAGTG	p.Glu203fs
chrB1	145746751	GCACT	G	PASS	frameshift_variant	HIGH	LOC101095098	LOC101095098	transcript	XM_019829376.3	protein_coding	5	c.608_611delAGTG	p.Glu203fs
chrB1	145746751	GCACT	G	PASS	frameshift_variant	HIGH	LOC101095098	LOC101095098	transcript	XM_045056228.1	protein_coding	5	c.608_611delAGTG	p.Glu203fs
chrB1	146523910	C	T	PASS	stop_gained	HIGH	ADAMTS3	ADAMTS3	transcript	XM_011281725.4	protein_coding	3	c.283C>T	p.Arg95*
chrB1	146523910	C	T	PASS	stop_gained	HIGH	ADAMTS3	ADAMTS3	transcript	XM_045056232.1	protein_coding	3	c.283C>T	p.Arg95*
chrB1	146523910	C	T	PASS	stop_gained	HIGH	ADAMTS3	ADAMTS3	transcript	XM_045056231.1	protein_coding	3	c.199C>T	p.Arg67*
chrB1	171100442	C	A	PASS	missense_variant	MODERATE	LOC102899373	LOC102899373	transcript	XM_045056754.1	protein_coding	2	c.599C>A	p.Ala200Asp
chrB1	172650428	G	A	PASS	missense_variant	MODERATE	TMEM156	TMEM156	transcript	XM_045056461.1	protein_coding	5	c.812G>A	p.Arg271Gln
chrB1	172650428	G	A	PASS	missense_variant	MODERATE	TMEM156	TMEM156	transcript	XM_045056462.1	protein_coding	5	c.776G>A	p.Arg259Gln
chrB1	172650428	G	A	PASS	missense_variant	MODERATE	TMEM156	TMEM156	transcript	XM_045056464.1	protein_coding	5	c.812G>A	p.Arg271Gln
chrB1	172650428	G	A	PASS	missense_variant	MODERATE	TMEM156	TMEM156	transcript	XM_045056465.1	protein_coding	5	c.776G>A	p.Arg259Gln
chrB1	172650428	G	A	PASS	missense_variant	MODERATE	TMEM156	TMEM156	transcript	XM_003985466.5	protein_coding	5	c.812G>A	p.Arg271Gln
chrB1	172650428	G	A	PASS	missense_variant	MODERATE	TMEM156	TMEM156	transcript	XM_006931166.4	protein_coding	5	c.776G>A	p.Arg259Gln
chrB1	172781524	T	C	PASS	missense_variant	MODERATE	TLR6	TLR6	transcript	XM_003985467.5	protein_coding	2	c.875T>C	p.Ile292Thr
chrB1	172810829	A	C	PASS	missense_variant	MODERATE	TLR1	TLR1	transcript	XM_003985440.4	protein_coding	2	c.2236A>C	p.Ser746Arg
chrB1	172810829	A	C	PASS	missense_variant	MODERATE	TLR1	TLR1	transcript	XM_011281921.3	protein_coding	2	c.2236A>C	p.Ser746Arg
chrB1	172810829	A	C	PASS	missense_variant	MODERATE	TLR1	TLR1	transcript	XM_019829647.3	protein_coding	2	c.2236A>C	p.Ser746Arg
chrB1	172810829	A	C	PASS	missense_variant	MODERATE	TLR1	TLR1	transcript	XM_045056468.1	protein_coding	3	c.2236A>C	p.Ser746Arg
chrB1	203857355	G	A	PASS	missense_variant	MODERATE	ZFYVE28	ZFYVE28	transcript	XM_023253481.2	protein_coding	8	c.1057G>A	p.Gly353Arg
chrB1	203857355	G	A	PASS	missense_variant	MODERATE	ZFYVE28	ZFYVE28	transcript	XM_023253482.2	protein_coding	8	c.1042G>A	p.Gly348Arg
chrB1	203857355	G	A	PASS	missense_variant	MODERATE	ZFYVE28	ZFYVE28	transcript	XM_023253483.2	protein_coding	8	c.1057G>A	p.Gly353Arg
chrB1	203857355	G	A	PASS	missense_variant	MODERATE	ZFYVE28	ZFYVE28	transcript	XM_019829843.3	protein_coding	8	c.847G>A	p.Gly283Arg
chrB1	203857355	G	A	PASS	missense_variant	MODERATE	ZFYVE28	ZFYVE28	transcript	XM_019829845.3	protein_coding	4	c.415G>A	p.Gly139Arg
chrB1	204827104	T	G	PASS	missense_variant	MODERATE	LOC101095254	LOC101095254	transcript	XM_045056696.1	protein_coding	1	c.288T>G	p.Cys96Trp
chrB2	2207415	T	G	PASS	missense_variant	MODERATE	ZSCAN9	ZSCAN9	transcript	XM_019831673.3	protein_coding	4	c.1244A>C	p.His415Pro
chrB2	2207415	T	G	PASS	missense_variant	MODERATE	ZSCAN9	ZSCAN9	transcript	XM_023254672.2	protein_coding	5	c.1244A>C	p.His415Pro
chrB2	2207415	T	G	PASS	missense_variant	MODERATE	ZSCAN9	ZSCAN9	transcript	XM_023254673.2	protein_coding	4	c.1145A>C	p.His382Pro
chrB2	2293855	CAGA	C	PASS	disruptive_inframe_deletion	MODERATE	ZKSCAN8	ZKSCAN8	transcript	XM_023254701.2	protein_coding	6	c.1605_1607delTCT	p.His535_Leu536delinsGln
chrB2	2293855	CAGA	C	PASS	disruptive_inframe_deletion	MODERATE	ZKSCAN8	ZKSCAN8	transcript	XM_045058435.1	protein_coding	6	c.1605_1607delTCT	p.His535_Leu536delinsGln
chrB2	2293855	CAGA	C	PASS	disruptive_inframe_deletion	MODERATE	ZKSCAN8	ZKSCAN8	transcript	XM_045058439.1	protein_coding	7	c.1605_1607delTCT	p.His535_Leu536delinsGln
chrB2	2293855	CAGA	C	PASS	disruptive_inframe_deletion	MODERATE	ZKSCAN8	ZKSCAN8	transcript	XM_045058440.1	protein_coding	5	c.1356_1358delTCT	p.His452_Leu453delinsGln
chrB2	2293855	CAGA	C	PASS	disruptive_inframe_deletion	MODERATE	ZKSCAN8	ZKSCAN8	transcript	XM_045058437.1	protein_coding	6	c.1605_1607delTCT	p.His535_Leu536delinsGln
chrB2	2293855	CAGA	C	PASS	disruptive_inframe_deletion	MODERATE	ZKSCAN8	ZKSCAN8	transcript	XM_045058438.1	protein_coding	6	c.1605_1607delTCT	p.His535_Leu536delinsGln
chrB2	2293861	C	A	PASS	missense_variant	MODERATE	ZKSCAN8	ZKSCAN8	transcript	XM_023254701.2	protein_coding	6	c.1602G>T	p.Gln534His
chrB2	2293861	C	A	PASS	missense_variant	MODERATE	ZKSCAN8	ZKSCAN8	transcript	XM_045058435.1	protein_coding	6	c.1602G>T	p.Gln534His
chrB2	2293861	C	A	PASS	missense_variant	MODERATE	ZKSCAN8	ZKSCAN8	transcript	XM_045058439.1	protein_coding	7	c.1602G>T	p.Gln534His
chrB2	2293861	C	A	PASS	missense_variant	MODERATE	ZKSCAN8	ZKSCAN8	transcript	XM_045058440.1	protein_coding	5	c.1353G>T	p.Gln451His
chrB2	2293861	C	A	PASS	missense_variant	MODERATE	ZKSCAN8	ZKSCAN8	transcript	XM_045058437.1	protein_coding	6	c.1602G>T	p.Gln534His
chrB2	2293861	C	A	PASS	missense_variant	MODERATE	ZKSCAN8	ZKSCAN8	transcript	XM_045058438.1	protein_coding	6	c.1602G>T	p.Gln534His
chrB2	2293864	T	TCCA	PASS	disruptive_inframe_insertion	MODERATE	ZKSCAN8	ZKSCAN8	transcript	XM_023254701.2	protein_coding	6	c.1598_1599insTGG	p.Ile533_Gln534insGly
chrB2	2293864	T	TCCA	PASS	disruptive_inframe_insertion	MODERATE	ZKSCAN8	ZKSCAN8	transcript	XM_045058435.1	protein_coding	6	c.1598_1599insTGG	p.Ile533_Gln534insGly
chrB2	2293864	T	TCCA	PASS	disruptive_inframe_insertion	MODERATE	ZKSCAN8	ZKSCAN8	transcript	XM_045058439.1	protein_coding	7	c.1598_1599insTGG	p.Ile533_Gln534insGly
chrB2	2293864	T	TCCA	PASS	disruptive_inframe_insertion	MODERATE	ZKSCAN8	ZKSCAN8	transcript	XM_045058440.1	protein_coding	5	c.1349_1350insTGG	p.Ile450_Gln451insGly
chrB2	2293864	T	TCCA	PASS	disruptive_inframe_insertion	MODERATE	ZKSCAN8	ZKSCAN8	transcript	XM_045058437.1	protein_coding	6	c.1598_1599insTGG	p.Ile533_Gln534insGly
chrB2	2293864	T	TCCA	PASS	disruptive_inframe_insertion	MODERATE	ZKSCAN8	ZKSCAN8	transcript	XM_045058438.1	protein_coding	6	c.1598_1599insTGG	p.Ile533_Gln534insGly
chrB2	2293871	C	T	PASS	missense_variant	MODERATE	ZKSCAN8	ZKSCAN8	transcript	XM_023254701.2	protein_coding	6	c.1592G>A	p.Gly531Asp
chrB2	2293871	C	T	PASS	missense_variant	MODERATE	ZKSCAN8	ZKSCAN8	transcript	XM_045058435.1	protein_coding	6	c.1592G>A	p.Gly531Asp
chrB2	2293871	C	T	PASS	missense_variant	MODERATE	ZKSCAN8	ZKSCAN8	transcript	XM_045058439.1	protein_coding	7	c.1592G>A	p.Gly531Asp
chrB2	2293871	C	T	PASS	missense_variant	MODERATE	ZKSCAN8	ZKSCAN8	transcript	XM_045058440.1	protein_coding	5	c.1343G>A	p.Gly448Asp
chrB2	2293871	C	T	PASS	missense_variant	MODERATE	ZKSCAN8	ZKSCAN8	transcript	XM_045058437.1	protein_coding	6	c.1592G>A	p.Gly531Asp
chrB2	2293871	C	T	PASS	missense_variant	MODERATE	ZKSCAN8	ZKSCAN8	transcript	XM_045058438.1	protein_coding	6	c.1592G>A	p.Gly531Asp
chrB2	2522309	C	T	PASS	missense_variant	MODERATE	LOC105259841	LOC105259841	transcript	XM_011279699.3	protein_coding	1	c.704G>A	p.Arg235Gln
chrB2	2598741	G	A	PASS	missense_variant	MODERATE	LOC101101309	LOC101101309	transcript	XM_006931364.3	protein_coding	1	c.539C>T	p.Pro180Leu
chrB2	3329752	G	A	PASS	missense_variant	MODERATE	FELCATV1R14	FELCATV1R14	transcript	NM_001167486.1	protein_coding	1	c.286C>T	p.Arg96Cys
chrB2	3479110	G	A	PASS	missense_variant	MODERATE	TRNAA-AGC_11	TRNAA-AGC_11	transcript	unassigned_transcript_250	protein_coding	1	c.49G>A	p.Ala17Thr
chrB2	4930257	A	C	PASS	missense_variant	MODERATE	RIPOR2	RIPOR2	transcript	XM_045057050.1	protein_coding	14	c.1598A>C	p.Glu533Ala
chrB2	4930257	A	C	PASS	missense_variant	MODERATE	RIPOR2	RIPOR2	transcript	XM_045057051.1	protein_coding	14	c.1613A>C	p.Glu538Ala
chrB2	4930257	A	C	PASS	missense_variant	MODERATE	RIPOR2	RIPOR2	transcript	XM_023253613.2	protein_coding	13	c.1463A>C	p.Glu488Ala
chrB2	4930257	A	C	PASS	missense_variant	MODERATE	RIPOR2	RIPOR2	transcript	XM_023253612.2	protein_coding	14	c.1613A>C	p.Glu538Ala
chrB2	4930257	A	C	PASS	missense_variant	MODERATE	RIPOR2	RIPOR2	transcript	XM_023253604.2	protein_coding	13	c.1463A>C	p.Glu488Ala
chrB2	4930257	A	C	PASS	missense_variant	MODERATE	RIPOR2	RIPOR2	transcript	XM_023253608.2	protein_coding	13	c.1463A>C	p.Glu488Ala
chrB2	4930257	A	C	PASS	missense_variant	MODERATE	RIPOR2	RIPOR2	transcript	XM_045057052.1	protein_coding	14	c.1511A>C	p.Glu504Ala
chrB2	17874981	C	T	PASS	missense_variant	MODERATE	MAK	MAK	transcript	XM_045057124.1	protein_coding	9	c.929C>T	p.Pro310Leu
chrB2	17874981	C	T	PASS	missense_variant	MODERATE	MAK	MAK	transcript	XM_045057138.1	protein_coding	9	c.929C>T	p.Pro310Leu
chrB2	17874981	C	T	PASS	missense_variant	MODERATE	MAK	MAK	transcript	XM_045057137.1	protein_coding	9	c.929C>T	p.Pro310Leu
chrB2	17874981	C	T	PASS	missense_variant	MODERATE	MAK	MAK	transcript	XM_045057135.1	protein_coding	9	c.929C>T	p.Pro310Leu
chrB2	17874981	C	T	PASS	missense_variant	MODERATE	MAK	MAK	transcript	XM_045057130.1	protein_coding	9	c.929C>T	p.Pro310Leu
chrB2	17874981	C	T	PASS	missense_variant	MODERATE	MAK	MAK	transcript	XM_019830252.2	protein_coding	9	c.929C>T	p.Pro310Leu
chrB2	17874981	C	T	PASS	missense_variant	MODERATE	MAK	MAK	transcript	XM_045057129.1	protein_coding	9	c.929C>T	p.Pro310Leu
chrB2	17874981	C	T	PASS	missense_variant	MODERATE	MAK	MAK	transcript	XM_045057131.1	protein_coding	9	c.929C>T	p.Pro310Leu
chrB2	17874981	C	T	PASS	missense_variant	MODERATE	MAK	MAK	transcript	XM_045057132.1	protein_coding	9	c.929C>T	p.Pro310Leu
chrB2	17874981	C	T	PASS	missense_variant	MODERATE	MAK	MAK	transcript	XM_045057133.1	protein_coding	9	c.929C>T	p.Pro310Leu
chrB2	17874981	C	T	PASS	missense_variant	MODERATE	MAK	MAK	transcript	XM_045057136.1	protein_coding	9	c.929C>T	p.Pro310Leu
chrB2	17874981	C	T	PASS	missense_variant	MODERATE	MAK	MAK	transcript	XM_045057134.1	protein_coding	9	c.929C>T	p.Pro310Leu
chrB2	17874981	C	T	PASS	missense_variant	MODERATE	MAK	MAK	transcript	XM_045057128.1	protein_coding	9	c.929C>T	p.Pro310Leu
chrB2	17874981	C	T	PASS	missense_variant	MODERATE	MAK	MAK	transcript	XM_045057125.1	protein_coding	9	c.929C>T	p.Pro310Leu
chrB2	17874981	C	T	PASS	missense_variant	MODERATE	MAK	MAK	transcript	XM_045057127.1	protein_coding	10	c.929C>T	p.Pro310Leu
chrB2	17874981	C	T	PASS	missense_variant	MODERATE	MAK	MAK	transcript	XM_045057126.1	protein_coding	9	c.929C>T	p.Pro310Leu
chrB2	30112783	C	T	PASS	missense_variant	MODERATE	FLAI-K	FLAI-K	transcript	XM_045056988.1	protein_coding	2	c.77C>T	p.Ser26Phe
chrB2	31170319	C	T	PASS	missense_variant	MODERATE	TSBP1	TSBP1	transcript	XM_045057360.1	protein_coding	31	c.965G>A	p.Gly322Asp
chrB2	32105141	T	G	PASS	missense_variant	MODERATE	DAXX	DAXX	transcript	XM_006931620.4	protein_coding	2	c.89A>C	p.Asn30Thr
chrB2	32105141	T	G	PASS	missense_variant	MODERATE	DAXX	DAXX	transcript	XM_023253800.2	protein_coding	2	c.89A>C	p.Asn30Thr
chrB2	32105141	T	G	PASS	missense_variant	MODERATE	DAXX	DAXX	transcript	XM_019830458.2	protein_coding	2	c.89A>C	p.Asn30Thr
chrB2	37618461	A	G	PASS	missense_variant	MODERATE	KCNK17	KCNK17	transcript	XM_019830556.2	protein_coding	5	c.983T>C	p.Met328Thr
chrB2	40187043	C	T	PASS	missense_variant	MODERATE	CB2H6orf132	CB2H6orf132	transcript	XM_045057551.1	protein_coding	4	c.1655G>A	p.Arg552Gln
chrB2	42140614	G	A	PASS	missense_variant	MODERATE	TMEM151B	TMEM151B	transcript	XM_023254021.2	protein_coding	2	c.271G>A	p.Ala91Thr
chrB2	43211411	G	C	PASS	missense_variant	MODERATE	RUNX2	RUNX2	transcript	XM_045058566.1	protein_coding	3	c.464G>C	p.Arg155Pro
chrB2	43211411	G	C	PASS	missense_variant	MODERATE	RUNX2	RUNX2	transcript	XM_045058569.1	protein_coding	3	c.464G>C	p.Arg155Pro
chrB2	43211411	G	C	PASS	missense_variant	MODERATE	RUNX2	RUNX2	transcript	XM_023254034.2	protein_coding	3	c.464G>C	p.Arg155Pro
chrB2	43211411	G	C	PASS	missense_variant	MODERATE	RUNX2	RUNX2	transcript	XM_023254036.2	protein_coding	3	c.464G>C	p.Arg155Pro
chrB2	43211411	G	C	PASS	missense_variant	MODERATE	RUNX2	RUNX2	transcript	XM_023254035.2	protein_coding	3	c.464G>C	p.Arg155Pro
chrB2	43211411	G	C	PASS	missense_variant	MODERATE	RUNX2	RUNX2	transcript	XM_045058570.1	protein_coding	3	c.464G>C	p.Arg155Pro
chrB2	43211411	G	C	PASS	missense_variant	MODERATE	RUNX2	RUNX2	transcript	XM_045058571.1	protein_coding	3	c.464G>C	p.Arg155Pro
chrB2	43211411	G	C	PASS	missense_variant	MODERATE	RUNX2	RUNX2	transcript	XM_045058573.1	protein_coding	3	c.464G>C	p.Arg155Pro
chrB2	43211411	G	C	PASS	missense_variant	MODERATE	RUNX2	RUNX2	transcript	XM_023254030.2	protein_coding	3	c.464G>C	p.Arg155Pro
chrB2	43211411	G	C	PASS	missense_variant	MODERATE	RUNX2	RUNX2	transcript	XM_045058567.1	protein_coding	3	c.410G>C	p.Arg137Pro
chrB2	43211411	G	C	PASS	missense_variant	MODERATE	RUNX2	RUNX2	transcript	XM_045058568.1	protein_coding	3	c.371G>C	p.Arg124Pro
chrB2	43211411	G	C	PASS	missense_variant	MODERATE	RUNX2	RUNX2	transcript	XM_045058564.1	protein_coding	2	c.260G>C	p.Arg87Pro
chrB2	43211411	G	C	PASS	missense_variant	MODERATE	RUNX2	RUNX2	transcript	XM_045058572.1	protein_coding	1	c.218G>C	p.Arg73Pro
chrB2	49544126	G	A	PASS	missense_variant	MODERATE	PKHD1	PKHD1	transcript	XM_011282361.4	protein_coding	32	c.4978C>T	p.Leu1660Phe
chrB2	49544126	G	A	PASS	missense_variant	MODERATE	PKHD1	PKHD1	transcript	XM_045057637.1	protein_coding	33	c.4978C>T	p.Leu1660Phe
chrB2	49544126	G	A	PASS	missense_variant	MODERATE	PKHD1	PKHD1	transcript	XM_045057638.1	protein_coding	33	c.4978C>T	p.Leu1660Phe
chrB2	49544126	G	A	PASS	missense_variant	MODERATE	PKHD1	PKHD1	transcript	XM_045057639.1	protein_coding	33	c.4978C>T	p.Leu1660Phe
chrB2	49544126	G	A	PASS	missense_variant	MODERATE	PKHD1	PKHD1	transcript	XM_045057640.1	protein_coding	33	c.4978C>T	p.Leu1660Phe
chrB2	49544126	G	A	PASS	missense_variant	MODERATE	PKHD1	PKHD1	transcript	XM_045057641.1	protein_coding	33	c.4978C>T	p.Leu1660Phe
chrB2	49544126	G	A	PASS	missense_variant	MODERATE	PKHD1	PKHD1	transcript	XM_045057642.1	protein_coding	33	c.4978C>T	p.Leu1660Phe
chrB2	49548122	C	T	PASS	missense_variant	MODERATE	PKHD1	PKHD1	transcript	XM_011282361.4	protein_coding	30	c.3388G>A	p.Ala1130Thr
chrB2	49548122	C	T	PASS	missense_variant	MODERATE	PKHD1	PKHD1	transcript	XM_045057637.1	protein_coding	31	c.3388G>A	p.Ala1130Thr
chrB2	49548122	C	T	PASS	missense_variant	MODERATE	PKHD1	PKHD1	transcript	XM_045057638.1	protein_coding	31	c.3388G>A	p.Ala1130Thr
chrB2	49548122	C	T	PASS	missense_variant	MODERATE	PKHD1	PKHD1	transcript	XM_045057639.1	protein_coding	31	c.3388G>A	p.Ala1130Thr
chrB2	49548122	C	T	PASS	missense_variant	MODERATE	PKHD1	PKHD1	transcript	XM_045057640.1	protein_coding	31	c.3388G>A	p.Ala1130Thr
chrB2	49548122	C	T	PASS	missense_variant	MODERATE	PKHD1	PKHD1	transcript	XM_045057641.1	protein_coding	31	c.3388G>A	p.Ala1130Thr
chrB2	49548122	C	T	PASS	missense_variant	MODERATE	PKHD1	PKHD1	transcript	XM_045057643.1	protein_coding	31	c.3388G>A	p.Ala1130Thr
chrB2	49548122	C	T	PASS	missense_variant	MODERATE	PKHD1	PKHD1	transcript	XM_045057642.1	protein_coding	31	c.3388G>A	p.Ala1130Thr
chrB2	110428385	G	A	PASS	missense_variant	MODERATE	CLVS2	CLVS2	transcript	XM_019831164.3	protein_coding	5	c.862G>A	p.Val288Met
chrB2	116396016	G	A	PASS	missense_variant	MODERATE	LAMA2	LAMA2	transcript	XM_045058020.1	protein_coding	40	c.5858G>A	p.Arg1953His
chrB2	116396016	G	A	PASS	missense_variant	MODERATE	LAMA2	LAMA2	transcript	XM_045058022.1	protein_coding	40	c.5858G>A	p.Arg1953His
chrB2	116396016	G	A	PASS	missense_variant	MODERATE	LAMA2	LAMA2	transcript	XM_045058023.1	protein_coding	40	c.5858G>A	p.Arg1953His
chrB2	116396016	G	A	PASS	missense_variant	MODERATE	LAMA2	LAMA2	transcript	XM_045058024.1	protein_coding	39	c.5804G>A	p.Arg1935His
chrB2	116396016	G	A	PASS	missense_variant	MODERATE	LAMA2	LAMA2	transcript	XM_045058025.1	protein_coding	40	c.5720G>A	p.Arg1907His
chrB2	116396016	G	A	PASS	missense_variant	MODERATE	LAMA2	LAMA2	transcript	XM_045058027.1	protein_coding	38	c.5540G>A	p.Arg1847His
chrB2	116396016	G	A	PASS	missense_variant	MODERATE	LAMA2	LAMA2	transcript	XM_011282613.4	protein_coding	38	c.5540G>A	p.Arg1847His
chrB2	116396016	G	A	PASS	missense_variant	MODERATE	LAMA2	LAMA2	transcript	XM_045058026.1	protein_coding	39	c.5594G>A	p.Arg1865His
chrB2	116606551	T	C	PASS	missense_variant	MODERATE	ARHGAP18	ARHGAP18	transcript	XM_019831190.2	protein_coding	9	c.1634A>G	p.Glu545Gly
chrB2	116606551	T	C	PASS	missense_variant	MODERATE	ARHGAP18	ARHGAP18	transcript	XM_019831194.3	protein_coding	9	c.1118A>G	p.Glu373Gly
chrB2	116606551	T	C	PASS	missense_variant	MODERATE	ARHGAP18	ARHGAP18	transcript	XM_003986540.4	protein_coding	9	c.1253A>G	p.Glu418Gly
chrB2	116606551	T	C	PASS	missense_variant	MODERATE	ARHGAP18	ARHGAP18	transcript	XM_045058028.1	protein_coding	9	c.1232A>G	p.Glu411Gly
chrB2	116606551	T	C	PASS	missense_variant	MODERATE	ARHGAP18	ARHGAP18	transcript	XM_019831191.2	protein_coding	7	c.1376A>G	p.Glu459Gly
chrB2	116606551	T	C	PASS	missense_variant	MODERATE	ARHGAP18	ARHGAP18	transcript	XM_019831192.2	protein_coding	9	c.1634A>G	p.Glu545Gly
chrB2	119526888	T	C	PASS	missense_variant	MODERATE	SLC18B1	SLC18B1	transcript	XM_003986571.6	protein_coding	9	c.982A>G	p.Ile328Val
chrB2	119526888	T	C	PASS	missense_variant	MODERATE	SLC18B1	SLC18B1	transcript	XM_019831249.3	protein_coding	9	c.955A>G	p.Ile319Val
chrB2	129253259	G	A	PASS	missense_variant	MODERATE	PHACTR2	PHACTR2	transcript	XM_045058152.1	protein_coding	6	c.1028G>A	p.Arg343Gln
chrB2	129253259	G	A	PASS	missense_variant	MODERATE	PHACTR2	PHACTR2	transcript	XM_045058149.1	protein_coding	6	c.1028G>A	p.Arg343Gln
chrB2	129253259	G	A	PASS	missense_variant	MODERATE	PHACTR2	PHACTR2	transcript	XM_045058148.1	protein_coding	6	c.1028G>A	p.Arg343Gln
chrB2	129253259	G	A	PASS	missense_variant	MODERATE	PHACTR2	PHACTR2	transcript	XM_045058147.1	protein_coding	6	c.1028G>A	p.Arg343Gln
chrB2	129253259	G	A	PASS	missense_variant	MODERATE	PHACTR2	PHACTR2	transcript	XM_045058151.1	protein_coding	5	c.791G>A	p.Arg264Gln
chrB2	129253259	G	A	PASS	missense_variant	MODERATE	PHACTR2	PHACTR2	transcript	XM_045058150.1	protein_coding	5	c.791G>A	p.Arg264Gln
chrB2	129253259	G	A	PASS	missense_variant	MODERATE	PHACTR2	PHACTR2	transcript	XM_019831332.3	protein_coding	6	c.827G>A	p.Arg276Gln
chrB2	129253259	G	A	PASS	missense_variant	MODERATE	PHACTR2	PHACTR2	transcript	XM_006932071.5	protein_coding	6	c.860G>A	p.Arg287Gln
chrB2	129614648	C	A	PASS	missense_variant	MODERATE	STX11	STX11	transcript	XM_019831346.2	protein_coding	3	c.365C>A	p.Ala122Glu
chrB2	129614648	C	A	PASS	missense_variant	MODERATE	STX11	STX11	transcript	XM_023254470.2	protein_coding	2	c.317C>A	p.Ala106Glu
chrB2	129614648	C	A	PASS	missense_variant	MODERATE	STX11	STX11	transcript	XM_023254471.2	protein_coding	2	c.317C>A	p.Ala106Glu
chrB2	129614648	C	A	PASS	missense_variant	MODERATE	STX11	STX11	transcript	XM_003986623.6	protein_coding	2	c.317C>A	p.Ala106Glu
chrB2	129614648	C	A	PASS	missense_variant	MODERATE	STX11	STX11	transcript	XM_006932080.5	protein_coding	2	c.317C>A	p.Ala106Glu
chrB2	136655047	C	T	PASS	missense_variant	MODERATE	SYNE1	SYNE1	transcript	XM_045058220.1	protein_coding	141	c.25400G>A	p.Ser8467Asn
chrB2	136655047	C	T	PASS	missense_variant	MODERATE	SYNE1	SYNE1	transcript	XM_045058234.1	protein_coding	141	c.25400G>A	p.Ser8467Asn
chrB2	136655047	C	T	PASS	missense_variant	MODERATE	SYNE1	SYNE1	transcript	XM_045058235.1	protein_coding	141	c.25400G>A	p.Ser8467Asn
chrB2	136655047	C	T	PASS	missense_variant	MODERATE	SYNE1	SYNE1	transcript	XM_045058240.1	protein_coding	12	c.1823G>A	p.Ser608Asn
chrB2	136655047	C	T	PASS	missense_variant	MODERATE	SYNE1	SYNE1	transcript	XM_045058239.1	protein_coding	128	c.24050G>A	p.Ser8017Asn
chrB2	136655047	C	T	PASS	missense_variant	MODERATE	SYNE1	SYNE1	transcript	XM_045058226.1	protein_coding	140	c.25373G>A	p.Ser8458Asn
chrB2	136655047	C	T	PASS	missense_variant	MODERATE	SYNE1	SYNE1	transcript	XM_023254513.2	protein_coding	141	c.25385G>A	p.Ser8462Asn
chrB2	136655047	C	T	PASS	missense_variant	MODERATE	SYNE1	SYNE1	transcript	XM_045058223.1	protein_coding	141	c.25397G>A	p.Ser8466Asn
chrB2	136655047	C	T	PASS	missense_variant	MODERATE	SYNE1	SYNE1	transcript	XM_045058224.1	protein_coding	141	c.25388G>A	p.Ser8463Asn
chrB2	136655047	C	T	PASS	missense_variant	MODERATE	SYNE1	SYNE1	transcript	XM_045058225.1	protein_coding	140	c.25379G>A	p.Ser8460Asn
chrB2	136655047	C	T	PASS	missense_variant	MODERATE	SYNE1	SYNE1	transcript	XM_045058227.1	protein_coding	140	c.25349G>A	p.Ser8450Asn
chrB2	136655047	C	T	PASS	missense_variant	MODERATE	SYNE1	SYNE1	transcript	XM_045058228.1	protein_coding	140	c.25331G>A	p.Ser8444Asn
chrB2	136655047	C	T	PASS	missense_variant	MODERATE	SYNE1	SYNE1	transcript	XM_045058229.1	protein_coding	140	c.25316G>A	p.Ser8439Asn
chrB2	136655047	C	T	PASS	missense_variant	MODERATE	SYNE1	SYNE1	transcript	XM_045058230.1	protein_coding	139	c.25295G>A	p.Ser8432Asn
chrB2	136655047	C	T	PASS	missense_variant	MODERATE	SYNE1	SYNE1	transcript	XM_045058231.1	protein_coding	140	c.25259G>A	p.Ser8420Asn
chrB2	136655047	C	T	PASS	missense_variant	MODERATE	SYNE1	SYNE1	transcript	XM_045058232.1	protein_coding	141	c.25253G>A	p.Ser8418Asn
chrB2	136655047	C	T	PASS	missense_variant	MODERATE	SYNE1	SYNE1	transcript	XM_045058233.1	protein_coding	140	c.25244G>A	p.Ser8415Asn
chrB2	136655047	C	T	PASS	missense_variant	MODERATE	SYNE1	SYNE1	transcript	XM_045058222.1	protein_coding	141	c.25400G>A	p.Ser8467Asn
chrB2	136655047	C	T	PASS	missense_variant	MODERATE	SYNE1	SYNE1	transcript	XM_045058221.1	protein_coding	141	c.25400G>A	p.Ser8467Asn
chrB2	136655047	C	T	PASS	missense_variant	MODERATE	SYNE1	SYNE1	transcript	XM_045058237.1	protein_coding	141	c.25400G>A	p.Ser8467Asn
chrB2	136655047	C	T	PASS	missense_variant	MODERATE	SYNE1	SYNE1	transcript	XM_045058238.1	protein_coding	140	c.25331G>A	p.Ser8444Asn
chrB2	136857353	C	T	PASS	missense_variant	MODERATE	SYNE1	SYNE1	transcript	XM_045058220.1	protein_coding	62	c.9862G>A	p.Ala3288Thr
chrB2	136857353	C	T	PASS	missense_variant	MODERATE	SYNE1	SYNE1	transcript	XM_045058234.1	protein_coding	62	c.9862G>A	p.Ala3288Thr
chrB2	136857353	C	T	PASS	missense_variant	MODERATE	SYNE1	SYNE1	transcript	XM_045058235.1	protein_coding	62	c.9862G>A	p.Ala3288Thr
chrB2	136857353	C	T	PASS	missense_variant	MODERATE	SYNE1	SYNE1	transcript	XM_045058239.1	protein_coding	49	c.8512G>A	p.Ala2838Thr
chrB2	136857353	C	T	PASS	missense_variant	MODERATE	SYNE1	SYNE1	transcript	XM_045058226.1	protein_coding	61	c.9835G>A	p.Ala3279Thr
chrB2	136857353	C	T	PASS	missense_variant	MODERATE	SYNE1	SYNE1	transcript	XM_023254513.2	protein_coding	62	c.9862G>A	p.Ala3288Thr
chrB2	136857353	C	T	PASS	missense_variant	MODERATE	SYNE1	SYNE1	transcript	XM_045058223.1	protein_coding	62	c.9862G>A	p.Ala3288Thr
chrB2	136857353	C	T	PASS	missense_variant	MODERATE	SYNE1	SYNE1	transcript	XM_045058224.1	protein_coding	62	c.9862G>A	p.Ala3288Thr
chrB2	136857353	C	T	PASS	missense_variant	MODERATE	SYNE1	SYNE1	transcript	XM_045058225.1	protein_coding	61	c.9841G>A	p.Ala3281Thr
chrB2	136857353	C	T	PASS	missense_variant	MODERATE	SYNE1	SYNE1	transcript	XM_045058227.1	protein_coding	61	c.9811G>A	p.Ala3271Thr
chrB2	136857353	C	T	PASS	missense_variant	MODERATE	SYNE1	SYNE1	transcript	XM_045058228.1	protein_coding	62	c.9862G>A	p.Ala3288Thr
chrB2	136857353	C	T	PASS	missense_variant	MODERATE	SYNE1	SYNE1	transcript	XM_045058229.1	protein_coding	62	c.9862G>A	p.Ala3288Thr
chrB2	136857353	C	T	PASS	missense_variant	MODERATE	SYNE1	SYNE1	transcript	XM_045058230.1	protein_coding	61	c.9841G>A	p.Ala3281Thr
chrB2	136857353	C	T	PASS	missense_variant	MODERATE	SYNE1	SYNE1	transcript	XM_045058231.1	protein_coding	62	c.9862G>A	p.Ala3288Thr
chrB2	136857353	C	T	PASS	missense_variant	MODERATE	SYNE1	SYNE1	transcript	XM_045058232.1	protein_coding	62	c.9862G>A	p.Ala3288Thr
chrB2	136857353	C	T	PASS	missense_variant	MODERATE	SYNE1	SYNE1	transcript	XM_045058233.1	protein_coding	61	c.9706G>A	p.Ala3236Thr
chrB2	136857353	C	T	PASS	missense_variant	MODERATE	SYNE1	SYNE1	transcript	XM_045058222.1	protein_coding	62	c.9862G>A	p.Ala3288Thr
chrB2	136857353	C	T	PASS	missense_variant	MODERATE	SYNE1	SYNE1	transcript	XM_045058221.1	protein_coding	62	c.9862G>A	p.Ala3288Thr
chrB2	136857353	C	T	PASS	missense_variant	MODERATE	SYNE1	SYNE1	transcript	XM_045058237.1	protein_coding	62	c.9862G>A	p.Ala3288Thr
chrB2	136857353	C	T	PASS	missense_variant	MODERATE	SYNE1	SYNE1	transcript	XM_045058238.1	protein_coding	62	c.9862G>A	p.Ala3288Thr
chrB2	136864093	T	C	PASS	missense_variant	MODERATE	SYNE1	SYNE1	transcript	XM_045058220.1	protein_coding	57	c.9037A>G	p.Ile3013Val
chrB2	136864093	T	C	PASS	missense_variant	MODERATE	SYNE1	SYNE1	transcript	XM_045058234.1	protein_coding	57	c.9037A>G	p.Ile3013Val
chrB2	136864093	T	C	PASS	missense_variant	MODERATE	SYNE1	SYNE1	transcript	XM_045058235.1	protein_coding	57	c.9037A>G	p.Ile3013Val
chrB2	136864093	T	C	PASS	missense_variant	MODERATE	SYNE1	SYNE1	transcript	XM_045058239.1	protein_coding	44	c.7687A>G	p.Ile2563Val
chrB2	136864093	T	C	PASS	missense_variant	MODERATE	SYNE1	SYNE1	transcript	XM_045058226.1	protein_coding	56	c.9010A>G	p.Ile3004Val
chrB2	136864093	T	C	PASS	missense_variant	MODERATE	SYNE1	SYNE1	transcript	XM_023254513.2	protein_coding	57	c.9037A>G	p.Ile3013Val
chrB2	136864093	T	C	PASS	missense_variant	MODERATE	SYNE1	SYNE1	transcript	XM_045058223.1	protein_coding	57	c.9037A>G	p.Ile3013Val
chrB2	136864093	T	C	PASS	missense_variant	MODERATE	SYNE1	SYNE1	transcript	XM_045058224.1	protein_coding	57	c.9037A>G	p.Ile3013Val
chrB2	136864093	T	C	PASS	missense_variant	MODERATE	SYNE1	SYNE1	transcript	XM_045058225.1	protein_coding	56	c.9016A>G	p.Ile3006Val
chrB2	136864093	T	C	PASS	missense_variant	MODERATE	SYNE1	SYNE1	transcript	XM_045058227.1	protein_coding	56	c.8986A>G	p.Ile2996Val
chrB2	136864093	T	C	PASS	missense_variant	MODERATE	SYNE1	SYNE1	transcript	XM_045058228.1	protein_coding	57	c.9037A>G	p.Ile3013Val
chrB2	136864093	T	C	PASS	missense_variant	MODERATE	SYNE1	SYNE1	transcript	XM_045058229.1	protein_coding	57	c.9037A>G	p.Ile3013Val
chrB2	136864093	T	C	PASS	missense_variant	MODERATE	SYNE1	SYNE1	transcript	XM_045058230.1	protein_coding	56	c.9016A>G	p.Ile3006Val
chrB2	136864093	T	C	PASS	missense_variant	MODERATE	SYNE1	SYNE1	transcript	XM_045058231.1	protein_coding	57	c.9037A>G	p.Ile3013Val
chrB2	136864093	T	C	PASS	missense_variant	MODERATE	SYNE1	SYNE1	transcript	XM_045058232.1	protein_coding	57	c.9037A>G	p.Ile3013Val
chrB2	136864093	T	C	PASS	missense_variant	MODERATE	SYNE1	SYNE1	transcript	XM_045058233.1	protein_coding	57	c.9037A>G	p.Ile3013Val
chrB2	136864093	T	C	PASS	missense_variant	MODERATE	SYNE1	SYNE1	transcript	XM_045058222.1	protein_coding	57	c.9037A>G	p.Ile3013Val
chrB2	136864093	T	C	PASS	missense_variant	MODERATE	SYNE1	SYNE1	transcript	XM_045058221.1	protein_coding	57	c.9037A>G	p.Ile3013Val
chrB2	136864093	T	C	PASS	missense_variant	MODERATE	SYNE1	SYNE1	transcript	XM_045058237.1	protein_coding	57	c.9037A>G	p.Ile3013Val
chrB2	136864093	T	C	PASS	missense_variant	MODERATE	SYNE1	SYNE1	transcript	XM_045058238.1	protein_coding	57	c.9037A>G	p.Ile3013Val
chrB2	136895179	A	G	PASS	missense_variant	MODERATE	SYNE1	SYNE1	transcript	XM_045058220.1	protein_coding	44	c.6449T>C	p.Leu2150Ser
chrB2	136895179	A	G	PASS	missense_variant	MODERATE	SYNE1	SYNE1	transcript	XM_045058234.1	protein_coding	44	c.6449T>C	p.Leu2150Ser
chrB2	136895179	A	G	PASS	missense_variant	MODERATE	SYNE1	SYNE1	transcript	XM_045058235.1	protein_coding	44	c.6449T>C	p.Leu2150Ser
chrB2	136895179	A	G	PASS	missense_variant	MODERATE	SYNE1	SYNE1	transcript	XM_045058239.1	protein_coding	31	c.5099T>C	p.Leu1700Ser
chrB2	136895179	A	G	PASS	missense_variant	MODERATE	SYNE1	SYNE1	transcript	XM_045058226.1	protein_coding	43	c.6422T>C	p.Leu2141Ser
chrB2	136895179	A	G	PASS	missense_variant	MODERATE	SYNE1	SYNE1	transcript	XM_023254513.2	protein_coding	44	c.6449T>C	p.Leu2150Ser
chrB2	136895179	A	G	PASS	missense_variant	MODERATE	SYNE1	SYNE1	transcript	XM_045058223.1	protein_coding	44	c.6449T>C	p.Leu2150Ser
chrB2	136895179	A	G	PASS	missense_variant	MODERATE	SYNE1	SYNE1	transcript	XM_045058224.1	protein_coding	44	c.6449T>C	p.Leu2150Ser
chrB2	136895179	A	G	PASS	missense_variant	MODERATE	SYNE1	SYNE1	transcript	XM_045058225.1	protein_coding	43	c.6428T>C	p.Leu2143Ser
chrB2	136895179	A	G	PASS	missense_variant	MODERATE	SYNE1	SYNE1	transcript	XM_045058227.1	protein_coding	43	c.6398T>C	p.Leu2133Ser
chrB2	136895179	A	G	PASS	missense_variant	MODERATE	SYNE1	SYNE1	transcript	XM_045058228.1	protein_coding	44	c.6449T>C	p.Leu2150Ser
chrB2	136895179	A	G	PASS	missense_variant	MODERATE	SYNE1	SYNE1	transcript	XM_045058229.1	protein_coding	44	c.6449T>C	p.Leu2150Ser
chrB2	136895179	A	G	PASS	missense_variant	MODERATE	SYNE1	SYNE1	transcript	XM_045058230.1	protein_coding	43	c.6428T>C	p.Leu2143Ser
chrB2	136895179	A	G	PASS	missense_variant	MODERATE	SYNE1	SYNE1	transcript	XM_045058231.1	protein_coding	44	c.6449T>C	p.Leu2150Ser
chrB2	136895179	A	G	PASS	missense_variant	MODERATE	SYNE1	SYNE1	transcript	XM_045058232.1	protein_coding	44	c.6449T>C	p.Leu2150Ser
chrB2	136895179	A	G	PASS	missense_variant	MODERATE	SYNE1	SYNE1	transcript	XM_045058233.1	protein_coding	44	c.6449T>C	p.Leu2150Ser
chrB2	136895179	A	G	PASS	missense_variant	MODERATE	SYNE1	SYNE1	transcript	XM_045058222.1	protein_coding	44	c.6449T>C	p.Leu2150Ser
chrB2	136895179	A	G	PASS	missense_variant	MODERATE	SYNE1	SYNE1	transcript	XM_045058221.1	protein_coding	44	c.6449T>C	p.Leu2150Ser
chrB2	136895179	A	G	PASS	missense_variant	MODERATE	SYNE1	SYNE1	transcript	XM_045058237.1	protein_coding	44	c.6449T>C	p.Leu2150Ser
chrB2	136895179	A	G	PASS	missense_variant	MODERATE	SYNE1	SYNE1	transcript	XM_045058238.1	protein_coding	44	c.6449T>C	p.Leu2150Ser
chrB3	2847490	G	T	PASS	missense_variant	MODERATE	MEX3B	MEX3B	transcript	XM_003986747.5	protein_coding	1	c.222C>A	p.Ser74Arg
chrB3	3055879	G	A	PASS	stop_gained	HIGH	SAXO2	SAXO2	transcript	XM_019831795.3	protein_coding	4	c.1044G>A	p.Trp348*
chrB3	3055879	G	A	PASS	stop_gained	HIGH	SAXO2	SAXO2	transcript	XM_023254829.2	protein_coding	3	c.651G>A	p.Trp217*
chrB3	4977733	G	A	PASS	missense_variant	MODERATE	ZNF774	ZNF774	transcript	XM_003986827.5	protein_coding	4	c.367G>A	p.Gly123Arg
chrB3	4977733	G	A	PASS	missense_variant	MODERATE	ZNF774	ZNF774	transcript	XM_006932246.4	protein_coding	5	c.367G>A	p.Gly123Arg
chrB3	6433230	C	T	PASS	missense_variant	MODERATE	POLG	POLG	transcript	XM_045058813.1	protein_coding	1	c.503C>T	p.Ala168Val
chrB3	6433230	C	T	PASS	missense_variant	MODERATE	POLG	POLG	transcript	XM_045058814.1	protein_coding	1	c.503C>T	p.Ala168Val
chrB3	6433230	C	T	PASS	missense_variant	MODERATE	POLG	POLG	transcript	XM_019831892.3	protein_coding	1	c.503C>T	p.Ala168Val
chrB3	6467416	A	T	PASS	missense_variant	MODERATE	FANCI	FANCI	transcript	XM_045058809.1	protein_coding	23	c.2418T>A	p.Asn806Lys
chrB3	6467416	A	T	PASS	missense_variant	MODERATE	FANCI	FANCI	transcript	XM_045058812.1	protein_coding	23	c.2295T>A	p.Asn765Lys
chrB3	6467416	A	T	PASS	missense_variant	MODERATE	FANCI	FANCI	transcript	XM_045058811.1	protein_coding	23	c.2295T>A	p.Asn765Lys
chrB3	6467416	A	T	PASS	missense_variant	MODERATE	FANCI	FANCI	transcript	XM_045058810.1	protein_coding	23	c.2418T>A	p.Asn806Lys
chrB3	9967876	C	T	PASS	missense_variant	MODERATE	AKAP13	AKAP13	transcript	XM_045058842.1	protein_coding	2	c.332G>A	p.Arg111His
chrB3	9967876	C	T	PASS	missense_variant	MODERATE	AKAP13	AKAP13	transcript	XM_045058843.1	protein_coding	2	c.332G>A	p.Arg111His
chrB3	9967876	C	T	PASS	missense_variant	MODERATE	AKAP13	AKAP13	transcript	XM_045058844.1	protein_coding	2	c.332G>A	p.Arg111His
chrB3	9967876	C	T	PASS	missense_variant	MODERATE	AKAP13	AKAP13	transcript	XM_045058845.1	protein_coding	2	c.332G>A	p.Arg111His
chrB3	9967876	C	T	PASS	missense_variant	MODERATE	AKAP13	AKAP13	transcript	XM_045058846.1	protein_coding	2	c.332G>A	p.Arg111His
chrB3	9967876	C	T	PASS	missense_variant	MODERATE	AKAP13	AKAP13	transcript	XM_045058847.1	protein_coding	2	c.332G>A	p.Arg111His
chrB3	9967876	C	T	PASS	missense_variant	MODERATE	AKAP13	AKAP13	transcript	XM_045058848.1	protein_coding	2	c.332G>A	p.Arg111His
chrB3	9967876	C	T	PASS	missense_variant	MODERATE	AKAP13	AKAP13	transcript	XM_045058849.1	protein_coding	2	c.332G>A	p.Arg111His
chrB3	9967876	C	T	PASS	missense_variant	MODERATE	AKAP13	AKAP13	transcript	XM_045058850.1	protein_coding	2	c.332G>A	p.Arg111His
chrB3	10837048	G	A	PASS	missense_variant	MODERATE	SLCO3A1	SLCO3A1	transcript	XM_023254947.2	protein_coding	1	c.67G>A	p.Ala23Thr
chrB3	10837048	G	A	PASS	missense_variant	MODERATE	SLCO3A1	SLCO3A1	transcript	XM_023254948.2	protein_coding	1	c.67G>A	p.Ala23Thr
chrB3	13042828	C	T	PASS	missense_variant	MODERATE	MCTP2	MCTP2	transcript	XM_045058858.1	protein_coding	2	c.295C>T	p.Pro99Ser
chrB3	13042828	C	T	PASS	missense_variant	MODERATE	MCTP2	MCTP2	transcript	XM_011282736.4	protein_coding	2	c.211C>T	p.Pro71Ser
chrB3	13042828	C	T	PASS	missense_variant	MODERATE	MCTP2	MCTP2	transcript	XM_045058862.1	protein_coding	2	c.295C>T	p.Pro99Ser
chrB3	13042828	C	T	PASS	missense_variant	MODERATE	MCTP2	MCTP2	transcript	XM_045058861.1	protein_coding	2	c.295C>T	p.Pro99Ser
chrB3	13042828	C	T	PASS	missense_variant	MODERATE	MCTP2	MCTP2	transcript	XM_045058860.1	protein_coding	2	c.295C>T	p.Pro99Ser
chrB3	13042828	C	T	PASS	missense_variant	MODERATE	MCTP2	MCTP2	transcript	XM_045058859.1	protein_coding	2	c.295C>T	p.Pro99Ser
chrB3	31548261	G	A	PASS	missense_variant	MODERATE	ARID3B	ARID3B	transcript	XM_019832048.3	protein_coding	6	c.1228C>T	p.Pro410Ser
chrB3	31548261	G	A	PASS	missense_variant	MODERATE	ARID3B	ARID3B	transcript	XM_045059024.1	protein_coding	6	c.1228C>T	p.Pro410Ser
chrB3	31548261	G	A	PASS	missense_variant	MODERATE	ARID3B	ARID3B	transcript	XM_045059025.1	protein_coding	6	c.1228C>T	p.Pro410Ser
chrB3	31548261	G	A	PASS	missense_variant	MODERATE	ARID3B	ARID3B	transcript	XM_045059026.1	protein_coding	6	c.1228C>T	p.Pro410Ser
chrB3	31548261	G	A	PASS	missense_variant	MODERATE	ARID3B	ARID3B	transcript	XM_019832052.3	protein_coding	6	c.1051C>T	p.Pro351Ser
chrB3	31548261	G	A	PASS	missense_variant	MODERATE	ARID3B	ARID3B	transcript	XM_019832050.3	protein_coding	6	c.1051C>T	p.Pro351Ser
chrB3	31548261	G	A	PASS	missense_variant	MODERATE	ARID3B	ARID3B	transcript	XM_019832049.3	protein_coding	6	c.1051C>T	p.Pro351Ser
chrB3	31548261	G	A	PASS	missense_variant	MODERATE	ARID3B	ARID3B	transcript	XM_045059027.1	protein_coding	6	c.1051C>T	p.Pro351Ser
chrB3	31548261	G	A	PASS	missense_variant	MODERATE	ARID3B	ARID3B	transcript	XM_023255056.2	protein_coding	6	c.1051C>T	p.Pro351Ser
chrB3	37065931	C	T	PASS	missense_variant	MODERATE	ITGA11	ITGA11	transcript	XM_023255135.2	protein_coding	10	c.1079C>T	p.Thr360Met
chrB3	40023443	G	T	PASS	missense_variant	MODERATE	UBAP1L	UBAP1L	transcript	XM_023255198.2	protein_coding	3	c.844G>T	p.Gly282Cys
chrB3	40023443	G	T	PASS	missense_variant	MODERATE	UBAP1L	UBAP1L	transcript	XM_045059155.1	protein_coding	3	c.844G>T	p.Gly282Cys
chrB3	58877449	C	A	PASS	missense_variant	MODERATE	SPG11	SPG11	transcript	XM_003987209.6	protein_coding	38	c.6871C>A	p.His2291Asn
chrB3	58877449	C	A	PASS	missense_variant	MODERATE	SPG11	SPG11	transcript	XM_045059405.1	protein_coding	37	c.6448C>A	p.His2150Asn
chrB3	65523468	AGCTTCCCTTCAGGGCCTACTG	A	PASS	disruptive_inframe_deletion	MODERATE	LOC123386240	LOC123386240	transcript	XM_045060655.1	protein_coding	2	c.540_560delTTCCCTTCAGGGCCTACTGGC	p.Ser181_Ala187del
chrB3	68823084	T	C	PASS	missense_variant	MODERATE	RYR3	RYR3	transcript	XM_045059588.1	protein_coding	3	c.179T>C	p.Leu60Pro
chrB3	69978616	TGTAA	T	PASS	frameshift_variant	HIGH	LOC101092440	LOC101092440	transcript	XM_023256171.2	protein_coding	1	c.576_579delTTAC	p.Tyr193fs
chrB3	71513598	A	G	PASS	missense_variant	MODERATE	TRNAP-UGG_4	TRNAP-UGG_4	transcript	unassigned_transcript_317	protein_coding	1	c.58A>G	p.Ile20Val
chrB3	97458913	G	T	PASS	missense_variant	MODERATE	NEMF	NEMF	transcript	XM_045059885.1	protein_coding	28	c.2789C>A	p.Pro930His
chrB3	97458913	G	T	PASS	missense_variant	MODERATE	NEMF	NEMF	transcript	XM_023255673.2	protein_coding	28	c.2789C>A	p.Pro930His
chrB3	97458913	G	T	PASS	missense_variant	MODERATE	NEMF	NEMF	transcript	XM_045059887.1	protein_coding	27	c.2663C>A	p.Pro888His
chrB3	119415661	C	T	PASS	missense_variant	MODERATE	LTBP2	LTBP2	transcript	XM_023255858.2	protein_coding	31	c.4367G>A	p.Ser1456Asn
chrB3	121999590	C	T	PASS	missense_variant	MODERATE	NOXRED1	NOXRED1	transcript	XM_019833377.2	protein_coding	3	c.289G>A	p.Glu97Lys
chrB3	121999590	C	T	PASS	missense_variant	MODERATE	NOXRED1	NOXRED1	transcript	XM_003987867.5	protein_coding	3	c.235G>A	p.Glu79Lys
chrB3	121999590	C	T	PASS	missense_variant	MODERATE	NOXRED1	NOXRED1	transcript	XM_006933030.3	protein_coding	3	c.235G>A	p.Glu79Lys
chrB3	136720065	C	T	PASS	missense_variant	MODERATE	CCDC197	CCDC197	transcript	XM_045060467.1	protein_coding	8	c.1094C>T	p.Pro365Leu
chrB3	138702593	C	T	PASS	missense_variant	MODERATE	LOC101082667	LOC101082667	transcript	XM_006933087.5	protein_coding	3	c.778C>T	p.Arg260Cys
chrB3	138702593	C	T	PASS	missense_variant	MODERATE	LOC101082667	LOC101082667	transcript	XM_045060488.1	protein_coding	4	c.694C>T	p.Arg232Cys
chrB3	138702593	C	T	PASS	missense_variant	MODERATE	LOC101082667	LOC101082667	transcript	XM_006933090.2	protein_coding	3	c.694C>T	p.Arg232Cys
chrB3	142850177	C	T	PASS	missense_variant	MODERATE	RTL1	RTL1	transcript	XM_023256042.2	protein_coding	3	c.3919G>A	p.Val1307Ile
chrB3	146959467	G	C	PASS	stop_gained	HIGH	LOC123386301	LOC123386301	transcript	unassigned_transcript_375	protein_coding	2	c.410C>G	p.Ser137*
chrB3	146971984	C	A	PASS	missense_variant	MODERATE	LOC123386311	LOC123386311	transcript	unassigned_transcript_376	protein_coding	2	c.175G>T	p.Ala59Ser
chrB3	147147111	GCTGAAA	G	PASS	conservative_inframe_deletion	MODERATE	LOC123386292	LOC123386292	transcript	XM_045060714.1	protein_coding	1	c.931_936delTTTCAG	p.Phe311_Gln312del
chrB3	147580915	C	T	PASS	missense_variant	MODERATE	LOC123386295	LOC123386295	transcript	XM_045060717.1	protein_coding	1	c.466G>A	p.Asp156Asn
chrB3	147836118	A	C	PASS	missense_variant	MODERATE	LOC123386297	LOC123386297	transcript	XM_045060719.1	protein_coding	4	c.1731T>G	p.His577Gln
chrB3	148070822	C	G	PASS	missense_variant	MODERATE	LOC111559020	LOC111559020	transcript	unassigned_transcript_401	protein_coding	2	c.100G>C	p.Gly34Arg
chrB3	148380743	T	C	PASS	missense_variant	MODERATE	LOC101093530	LOC101093530	transcript	unassigned_transcript_405	protein_coding	1	c.32T>C	p.Val11Ala
chrB3	148395955	C	T	PASS	missense_variant	MODERATE	LOC123386228	LOC123386228	transcript	unassigned_transcript_406	protein_coding	2	c.335C>T	p.Thr112Met
chrB3	148450167	T	G	PASS	missense_variant	MODERATE	LOC123386227	LOC123386227	transcript	XM_045060649.1	protein_coding	1	c.836T>G	p.Phe279Cys
chrB4	29785857	A	T	PASS	missense_variant	MODERATE	LOC101093782	LOC101093782	transcript	XM_011283669.4	protein_coding	1	c.765A>T	p.Glu255Asp
chrB4	29884587	A	G	PASS	missense_variant	MODERATE	CCDC7	CCDC7	transcript	XM_045062653.1	protein_coding	13	c.1027A>G	p.Thr343Ala
chrB4	35414375	G	C	PASS	splice_acceptor_variant&intron_variant	HIGH	LOC102899890	LOC102899890	transcript	XM_006933386.4	protein_coding	1	c.-47-1G>C
chrB4	35414375	G	C	PASS	splice_acceptor_variant&intron_variant	HIGH	LOC102899890	LOC102899890	transcript	XM_045061157.1	protein_coding	1	c.-47-1G>C
chrB4	58842594	G	A	PASS	missense_variant	MODERATE	LMNTD1	LMNTD1	transcript	XM_023256856.2	protein_coding	6	c.299C>T	p.Pro100Leu
chrB4	58842594	G	A	PASS	missense_variant	MODERATE	LMNTD1	LMNTD1	transcript	XM_045061565.1	protein_coding	6	c.299C>T	p.Pro100Leu
chrB4	58842594	G	A	PASS	missense_variant	MODERATE	LMNTD1	LMNTD1	transcript	XM_023256865.2	protein_coding	6	c.299C>T	p.Pro100Leu
chrB4	58842594	G	A	PASS	missense_variant	MODERATE	LMNTD1	LMNTD1	transcript	XM_023256862.2	protein_coding	6	c.299C>T	p.Pro100Leu
chrB4	58842594	G	A	PASS	missense_variant	MODERATE	LMNTD1	LMNTD1	transcript	XM_045061562.1	protein_coding	6	c.299C>T	p.Pro100Leu
chrB4	58842594	G	A	PASS	missense_variant	MODERATE	LMNTD1	LMNTD1	transcript	XM_045061574.1	protein_coding	6	c.299C>T	p.Pro100Leu
chrB4	58842594	G	A	PASS	missense_variant	MODERATE	LMNTD1	LMNTD1	transcript	XM_045061567.1	protein_coding	6	c.299C>T	p.Pro100Leu
chrB4	58842594	G	A	PASS	missense_variant	MODERATE	LMNTD1	LMNTD1	transcript	XM_019834724.3	protein_coding	3	c.149C>T	p.Pro50Leu
chrB4	58842594	G	A	PASS	missense_variant	MODERATE	LMNTD1	LMNTD1	transcript	XM_023256864.2	protein_coding	3	c.260C>T	p.Pro87Leu
chrB4	58842594	G	A	PASS	missense_variant	MODERATE	LMNTD1	LMNTD1	transcript	XM_045061572.1	protein_coding	3	c.149C>T	p.Pro50Leu
chrB4	58842594	G	A	PASS	missense_variant	MODERATE	LMNTD1	LMNTD1	transcript	XM_045061570.1	protein_coding	5	c.212C>T	p.Pro71Leu
chrB4	58842594	G	A	PASS	missense_variant	MODERATE	LMNTD1	LMNTD1	transcript	XM_023256857.2	protein_coding	5	c.299C>T	p.Pro100Leu
chrB4	58842594	G	A	PASS	missense_variant	MODERATE	LMNTD1	LMNTD1	transcript	XM_023256858.2	protein_coding	6	c.299C>T	p.Pro100Leu
chrB4	58842594	G	A	PASS	missense_variant	MODERATE	LMNTD1	LMNTD1	transcript	XM_023256860.2	protein_coding	6	c.299C>T	p.Pro100Leu
chrB4	58842594	G	A	PASS	missense_variant	MODERATE	LMNTD1	LMNTD1	transcript	XM_023256861.2	protein_coding	8	c.263C>T	p.Pro88Leu
chrB4	58842594	G	A	PASS	missense_variant	MODERATE	LMNTD1	LMNTD1	transcript	XM_023256866.2	protein_coding	6	c.299C>T	p.Pro100Leu
chrB4	58842594	G	A	PASS	missense_variant	MODERATE	LMNTD1	LMNTD1	transcript	XM_023256867.2	protein_coding	7	c.212C>T	p.Pro71Leu
chrB4	58842594	G	A	PASS	missense_variant	MODERATE	LMNTD1	LMNTD1	transcript	XM_045061563.1	protein_coding	8	c.299C>T	p.Pro100Leu
chrB4	58842594	G	A	PASS	missense_variant	MODERATE	LMNTD1	LMNTD1	transcript	XM_045061564.1	protein_coding	7	c.299C>T	p.Pro100Leu
chrB4	58842594	G	A	PASS	missense_variant	MODERATE	LMNTD1	LMNTD1	transcript	XM_045061566.1	protein_coding	8	c.299C>T	p.Pro100Leu
chrB4	58842594	G	A	PASS	missense_variant	MODERATE	LMNTD1	LMNTD1	transcript	XM_045061569.1	protein_coding	8	c.263C>T	p.Pro88Leu
chrB4	58842594	G	A	PASS	missense_variant	MODERATE	LMNTD1	LMNTD1	transcript	XM_045061571.1	protein_coding	5	c.197C>T	p.Pro66Leu
chrB4	58842594	G	A	PASS	missense_variant	MODERATE	LMNTD1	LMNTD1	transcript	XM_045061573.1	protein_coding	6	c.299C>T	p.Pro100Leu
chrB4	68101443	T	C	PASS	missense_variant	MODERATE	MUC19	MUC19	transcript	XM_045062664.1	protein_coding	33	c.3242T>C	p.Ile1081Thr
chrB4	75931673	C	CTGCAGCTGCTGCTGT	PASS	disruptive_inframe_insertion	MODERATE	KMT2D	KMT2D	transcript	XM_045061739.1	protein_coding	40	c.11946_11960dupACAGCAGCAGCTGCA	p.Gln3987_Gln3988insGlnGlnGlnLeuGln
chrB4	75931673	C	CTGCAGCTGCTGCTGT	PASS	disruptive_inframe_insertion	MODERATE	KMT2D	KMT2D	transcript	XM_045061741.1	protein_coding	40	c.11946_11960dupACAGCAGCAGCTGCA	p.Gln3987_Gln3988insGlnGlnGlnLeuGln
chrB4	75931673	C	CTGCAGCTGCTGCTGT	PASS	disruptive_inframe_insertion	MODERATE	KMT2D	KMT2D	transcript	XM_045061740.1	protein_coding	40	c.11946_11960dupACAGCAGCAGCTGCA	p.Gln3987_Gln3988insGlnGlnGlnLeuGln
chrB4	75931673	C	CTGCAGCTGCTGCTGT	PASS	disruptive_inframe_insertion	MODERATE	KMT2D	KMT2D	transcript	XM_045061742.1	protein_coding	40	c.11943_11957dupACAGCAGCAGCTGCA	p.Gln3986_Gln3987insGlnGlnGlnLeuGln
chrB4	75931673	C	CTGCAGCTGCTGCTGT	PASS	disruptive_inframe_insertion	MODERATE	KMT2D	KMT2D	transcript	XM_045061744.1	protein_coding	40	c.11934_11948dupACAGCAGCAGCTGCA	p.Gln3983_Gln3984insGlnGlnGlnLeuGln
chrB4	75931673	C	CTGCAGCTGCTGCTGT	PASS	disruptive_inframe_insertion	MODERATE	KMT2D	KMT2D	transcript	XM_045061743.1	protein_coding	40	c.11937_11951dupACAGCAGCAGCTGCA	p.Gln3984_Gln3985insGlnGlnGlnLeuGln
chrB4	78759248	T	C	PASS	missense_variant	MODERATE	KRT85	KRT85	transcript	XM_003988734.5	protein_coding	6	c.1057A>G	p.Ile353Val
chrB4	131390933	C	A	PASS	missense_variant	MODERATE	CDC42EP1	CDC42EP1	transcript	XM_023257482.2	protein_coding	3	c.1012C>A	p.Gln338Lys
chrB4	131390933	C	A	PASS	missense_variant	MODERATE	CDC42EP1	CDC42EP1	transcript	XM_023257483.2	protein_coding	3	c.1012C>A	p.Gln338Lys
chrB4	133050342	G	A	PASS	missense_variant	MODERATE	CACNA1I	CACNA1I	transcript	XM_023257494.2	protein_coding	37	c.6113G>A	p.Arg2038Gln
chrB4	133050342	G	A	PASS	missense_variant	MODERATE	CACNA1I	CACNA1I	transcript	XM_045062392.1	protein_coding	38	c.6113G>A	p.Arg2038Gln
chrB4	133050342	G	A	PASS	missense_variant	MODERATE	CACNA1I	CACNA1I	transcript	XM_045062391.1	protein_coding	38	c.6113G>A	p.Arg2038Gln
chrB4	133050342	G	A	PASS	missense_variant	MODERATE	CACNA1I	CACNA1I	transcript	XM_023257495.2	protein_coding	37	c.6074G>A	p.Arg2025Gln
chrB4	133050342	G	A	PASS	missense_variant	MODERATE	CACNA1I	CACNA1I	transcript	XM_045062394.1	protein_coding	34	c.5627G>A	p.Arg1876Gln
chrB4	133050342	G	A	PASS	missense_variant	MODERATE	CACNA1I	CACNA1I	transcript	XM_045062393.1	protein_coding	34	c.5753G>A	p.Arg1918Gln
chrB4	133050342	G	A	PASS	missense_variant	MODERATE	CACNA1I	CACNA1I	transcript	XM_023257496.2	protein_coding	34	c.5627G>A	p.Arg1876Gln
chrB4	133310838	C	T	PASS	missense_variant	MODERATE	FAM83F	FAM83F	transcript	XM_023257505.2	protein_coding	2	c.667C>T	p.Arg223Cys
chrB4	135051946	A	G	PASS	missense_variant	MODERATE	SEPTIN3	SEPTIN3	transcript	XM_045062453.1	protein_coding	2	c.1315A>G	p.Thr439Ala
chrB4	135051946	A	G	PASS	missense_variant	MODERATE	SEPTIN3	SEPTIN3	transcript	XM_045062456.1	protein_coding	2	c.1315A>G	p.Thr439Ala
chrB4	135051946	A	G	PASS	missense_variant	MODERATE	SEPTIN3	SEPTIN3	transcript	XM_045062455.1	protein_coding	2	c.1315A>G	p.Thr439Ala
chrB4	135051946	A	G	PASS	missense_variant	MODERATE	SEPTIN3	SEPTIN3	transcript	XM_045062454.1	protein_coding	1	c.1315A>G	p.Thr439Ala
chrB4	136373262	G	GC	PASS	frameshift_variant	HIGH	EFCAB6	EFCAB6	transcript	XM_023257574.2	protein_coding	30	c.4182_4183insG	p.Leu1395fs
chrB4	136373262	G	GC	PASS	frameshift_variant	HIGH	EFCAB6	EFCAB6	transcript	XM_023257575.2	protein_coding	29	c.3987_3988insG	p.Leu1330fs
chrB4	136373263	G	GA	PASS	frameshift_variant	HIGH	EFCAB6	EFCAB6	transcript	XM_023257574.2	protein_coding	30	c.4181dupT	p.Leu1395fs
chrB4	136373263	G	GA	PASS	frameshift_variant	HIGH	EFCAB6	EFCAB6	transcript	XM_023257575.2	protein_coding	29	c.3986dupT	p.Leu1330fs
chrB4	140964732	G	A	PASS	missense_variant	MODERATE	LOC123386782	LOC123386782	transcript	XM_045062534.1	protein_coding	1	c.665C>T	p.Ser222Leu
chrB4	141058505	C	T	PASS	missense_variant	MODERATE	LOC109501870	LOC109501870	transcript	XM_045062535.1	protein_coding	6	c.934G>A	p.Ala312Thr
chrB4	141058505	C	T	PASS	missense_variant	MODERATE	LOC109501870	LOC109501870	transcript	XM_045062537.1	protein_coding	4	c.934G>A	p.Ala312Thr
chrB4	141058505	C	T	PASS	missense_variant	MODERATE	LOC109501870	LOC109501870	transcript	XM_045062536.1	protein_coding	4	c.934G>A	p.Ala312Thr
chrB4	141058666	G	A	PASS	missense_variant	MODERATE	LOC109501870	LOC109501870	transcript	XM_045062535.1	protein_coding	6	c.773C>T	p.Pro258Leu
chrB4	141058666	G	A	PASS	missense_variant	MODERATE	LOC109501870	LOC109501870	transcript	XM_045062537.1	protein_coding	4	c.773C>T	p.Pro258Leu
chrB4	141058666	G	A	PASS	missense_variant	MODERATE	LOC109501870	LOC109501870	transcript	XM_045062536.1	protein_coding	4	c.773C>T	p.Pro258Leu
chrB4	141059146	C	T	PASS	missense_variant	MODERATE	LOC109501870	LOC109501870	transcript	XM_045062535.1	protein_coding	6	c.293G>A	p.Arg98His
chrB4	141059146	C	T	PASS	missense_variant	MODERATE	LOC109501870	LOC109501870	transcript	XM_045062537.1	protein_coding	4	c.293G>A	p.Arg98His
chrB4	141059146	C	T	PASS	missense_variant	MODERATE	LOC109501870	LOC109501870	transcript	XM_045062536.1	protein_coding	4	c.293G>A	p.Arg98His
chrB4	141286831	C	T	PASS	missense_variant	MODERATE	LOC123386787	LOC123386787	transcript	XM_045062541.1	protein_coding	2	c.809G>A	p.Arg270His
chrB4	141472697	C	A	PASS	missense_variant	MODERATE	MLC1	MLC1	transcript	XM_019835763.3	protein_coding	5	c.361G>T	p.Ala121Ser
chrB4	141472697	C	A	PASS	missense_variant	MODERATE	MLC1	MLC1	transcript	XM_045062553.1	protein_coding	5	c.361G>T	p.Ala121Ser
chrB4	141472697	C	A	PASS	missense_variant	MODERATE	MLC1	MLC1	transcript	XM_045062554.1	protein_coding	4	c.121G>T	p.Ala41Ser
chrB4	141472697	C	A	PASS	missense_variant	MODERATE	MLC1	MLC1	transcript	XM_006934189.4	protein_coding	5	c.361G>T	p.Ala121Ser
chrB4	141472697	C	A	PASS	missense_variant	MODERATE	MLC1	MLC1	transcript	XM_045062555.1	protein_coding	5	c.361G>T	p.Ala121Ser
chrB4	141478216	A	G	PASS	missense_variant	MODERATE	LOC123378962	LOC123378962	transcript	XM_045033186.1	protein_coding	3	c.1006T>C	p.Cys336Arg
chrB4	141478572	C	G	PASS	missense_variant	MODERATE	LOC123378962	LOC123378962	transcript	XM_045033186.1	protein_coding	3	c.650G>C	p.Arg217Pro
chrB4	141479557	C	T	PASS	missense_variant	MODERATE	LOC123378962	LOC123378962	transcript	XM_045033186.1	protein_coding	2	c.251G>A	p.Arg84His
chrB4	141503182	C	G	PASS	missense_variant	MODERATE	MOV10L1	MOV10L1	transcript	XM_045062544.1	protein_coding	7	c.1060C>G	p.Leu354Val
chrB4	141503182	C	G	PASS	missense_variant	MODERATE	MOV10L1	MOV10L1	transcript	XM_045062545.1	protein_coding	7	c.1060C>G	p.Leu354Val
chrB4	141503182	C	G	PASS	missense_variant	MODERATE	MOV10L1	MOV10L1	transcript	XM_003989414.6	protein_coding	7	c.1060C>G	p.Leu354Val
chrB4	141503182	C	G	PASS	missense_variant	MODERATE	MOV10L1	MOV10L1	transcript	XM_045062547.1	protein_coding	7	c.901C>G	p.Leu301Val
chrB4	141503182	C	G	PASS	missense_variant	MODERATE	MOV10L1	MOV10L1	transcript	XM_045062546.1	protein_coding	7	c.901C>G	p.Leu301Val
chrB4	141503182	C	G	PASS	missense_variant	MODERATE	MOV10L1	MOV10L1	transcript	XM_011284356.4	protein_coding	5	c.391C>G	p.Leu131Val
chrB4	141503182	C	G	PASS	missense_variant	MODERATE	MOV10L1	MOV10L1	transcript	XM_045062548.1	protein_coding	5	c.643C>G	p.Leu215Val
chrB4	141505234	G	A	PASS	missense_variant	MODERATE	MOV10L1	MOV10L1	transcript	XM_045062544.1	protein_coding	9	c.1375G>A	p.Val459Ile
chrB4	141505234	G	A	PASS	missense_variant	MODERATE	MOV10L1	MOV10L1	transcript	XM_045062545.1	protein_coding	9	c.1375G>A	p.Val459Ile
chrB4	141505234	G	A	PASS	missense_variant	MODERATE	MOV10L1	MOV10L1	transcript	XM_003989414.6	protein_coding	9	c.1375G>A	p.Val459Ile
chrB4	141505234	G	A	PASS	missense_variant	MODERATE	MOV10L1	MOV10L1	transcript	XM_045062547.1	protein_coding	9	c.1216G>A	p.Val406Ile
chrB4	141505234	G	A	PASS	missense_variant	MODERATE	MOV10L1	MOV10L1	transcript	XM_045062546.1	protein_coding	9	c.1216G>A	p.Val406Ile
chrB4	141505234	G	A	PASS	missense_variant	MODERATE	MOV10L1	MOV10L1	transcript	XM_011284356.4	protein_coding	7	c.706G>A	p.Val236Ile
chrB4	141505234	G	A	PASS	missense_variant	MODERATE	MOV10L1	MOV10L1	transcript	XM_045062548.1	protein_coding	7	c.958G>A	p.Val320Ile
chrB4	141528567	G	A	PASS	missense_variant	MODERATE	LOC109501880	LOC109501880	transcript	XM_045062556.1	protein_coding	1	c.43G>A	p.Val15Ile
chrB4	141538041	A	G	PASS	missense_variant	MODERATE	MOV10L1	MOV10L1	transcript	XM_045062544.1	protein_coding	17	c.2407A>G	p.Ser803Gly
chrB4	141538041	A	G	PASS	missense_variant	MODERATE	MOV10L1	MOV10L1	transcript	XM_045062545.1	protein_coding	17	c.2398A>G	p.Ser800Gly
chrB4	141538041	A	G	PASS	missense_variant	MODERATE	MOV10L1	MOV10L1	transcript	XM_003989414.6	protein_coding	17	c.2278A>G	p.Ser760Gly
chrB4	141538041	A	G	PASS	missense_variant	MODERATE	MOV10L1	MOV10L1	transcript	XM_045062547.1	protein_coding	17	c.2248A>G	p.Ser750Gly
chrB4	141538041	A	G	PASS	missense_variant	MODERATE	MOV10L1	MOV10L1	transcript	XM_045062546.1	protein_coding	17	c.2248A>G	p.Ser750Gly
chrB4	141538041	A	G	PASS	missense_variant	MODERATE	MOV10L1	MOV10L1	transcript	XM_011284356.4	protein_coding	15	c.1738A>G	p.Ser580Gly
chrB4	141538041	A	G	PASS	missense_variant	MODERATE	MOV10L1	MOV10L1	transcript	XM_045062548.1	protein_coding	15	c.1990A>G	p.Ser664Gly
chrB4	141581021	G	A	PASS	missense_variant	MODERATE	TRABD	TRABD	transcript	XM_006934195.4	protein_coding	10	c.1162G>A	p.Val388Ile
chrB4	141581021	G	A	PASS	missense_variant	MODERATE	TRABD	TRABD	transcript	XM_006934198.4	protein_coding	10	c.1084G>A	p.Val362Ile
chrB4	141581021	G	A	PASS	missense_variant	MODERATE	TRABD	TRABD	transcript	XM_045062557.1	protein_coding	11	c.1084G>A	p.Val362Ile
chrB4	141581021	G	A	PASS	missense_variant	MODERATE	TRABD	TRABD	transcript	XM_045062558.1	protein_coding	10	c.1084G>A	p.Val362Ile
chrB4	141581021	G	A	PASS	missense_variant	MODERATE	TRABD	TRABD	transcript	XM_003989416.5	protein_coding	10	c.1084G>A	p.Val362Ile
chrB4	141581021	G	A	PASS	missense_variant	MODERATE	TRABD	TRABD	transcript	XM_006934197.4	protein_coding	10	c.1084G>A	p.Val362Ile
chrB4	141843187	G	A	PASS	splice_donor_variant&intron_variant	HIGH	MIOX	MIOX	transcript	XM_003989422.6	protein_coding	3	c.177+1G>A
chrC1	3950784	G	A	PASS	missense_variant	MODERATE	CHD5	CHD5	transcript	XM_045034994.1	protein_coding	31	c.4643C>T	p.Thr1548Met
chrC1	3950784	G	A	PASS	missense_variant	MODERATE	CHD5	CHD5	transcript	XM_045034995.1	protein_coding	31	c.4592C>T	p.Thr1531Met
chrC1	3950784	G	A	PASS	missense_variant	MODERATE	CHD5	CHD5	transcript	XM_023258010.2	protein_coding	31	c.4640C>T	p.Thr1547Met
chrC1	3950784	G	A	PASS	missense_variant	MODERATE	CHD5	CHD5	transcript	XM_023258013.2	protein_coding	30	c.4463C>T	p.Thr1488Met
chrC1	3950784	G	A	PASS	missense_variant	MODERATE	CHD5	CHD5	transcript	XM_023258011.2	protein_coding	31	c.4643C>T	p.Thr1548Met
chrC1	3950784	G	A	PASS	missense_variant	MODERATE	CHD5	CHD5	transcript	XM_023258012.2	protein_coding	31	c.4643C>T	p.Thr1548Met
chrC1	4219906	A	G	PASS	missense_variant	MODERATE	ESPN	ESPN	transcript	XM_045035021.1	protein_coding	14	c.2522A>G	p.Lys841Arg
chrC1	4219906	A	G	PASS	missense_variant	MODERATE	ESPN	ESPN	transcript	XM_045035022.1	protein_coding	13	c.2495A>G	p.Lys832Arg
chrC1	4219906	A	G	PASS	missense_variant	MODERATE	ESPN	ESPN	transcript	XM_045035023.1	protein_coding	15	c.2432A>G	p.Lys811Arg
chrC1	4219906	A	G	PASS	missense_variant	MODERATE	ESPN	ESPN	transcript	XM_045035024.1	protein_coding	14	c.2405A>G	p.Lys802Arg
chrC1	4219906	A	G	PASS	missense_variant	MODERATE	ESPN	ESPN	transcript	XM_023258029.2	protein_coding	13	c.2459A>G	p.Lys820Arg
chrC1	4219906	A	G	PASS	missense_variant	MODERATE	ESPN	ESPN	transcript	XM_023258030.2	protein_coding	15	c.2396A>G	p.Lys799Arg
chrC1	4219906	A	G	PASS	missense_variant	MODERATE	ESPN	ESPN	transcript	XM_023258031.2	protein_coding	14	c.2369A>G	p.Lys790Arg
chrC1	6383154	G	A	PASS	missense_variant	MODERATE	LOC102899466	LOC102899466	transcript	XM_045035054.1	protein_coding	2	c.26C>T	p.Pro9Leu
chrC1	6383154	G	A	PASS	missense_variant	MODERATE	LOC102899466	LOC102899466	transcript	XM_045035055.1	protein_coding	2	c.26C>T	p.Pro9Leu
chrC1	11658112	G	A	PASS	missense_variant	MODERATE	LOC101084978	LOC101084978	transcript	XM_045035141.1	protein_coding	2	c.92G>A	p.Gly31Asp
chrC1	11658112	G	A	PASS	missense_variant	MODERATE	LOC101084978	LOC101084978	transcript	XM_023258172.2	protein_coding	2	c.92G>A	p.Gly31Asp
chrC1	11734192	G	A	PASS	missense_variant	MODERATE	EPHA2	EPHA2	transcript	XM_045035142.1	protein_coding	8	c.1586C>T	p.Thr529Met
chrC1	12276529	G	C	PASS	missense_variant	MODERATE	PADI1	PADI1	transcript	XM_003989525.3	protein_coding	2	c.105G>C	p.Lys35Asn
chrC1	15999612	T	C	PASS	missense_variant	MODERATE	HSPG2	HSPG2	transcript	XM_045035251.1	protein_coding	82	c.11242A>G	p.Thr3748Ala
chrC1	15999612	T	C	PASS	missense_variant	MODERATE	HSPG2	HSPG2	transcript	XM_045035252.1	protein_coding	82	c.11239A>G	p.Thr3747Ala
chrC1	15999612	T	C	PASS	missense_variant	MODERATE	HSPG2	HSPG2	transcript	XM_045035253.1	protein_coding	82	c.11221A>G	p.Thr3741Ala
chrC1	15999612	T	C	PASS	missense_variant	MODERATE	HSPG2	HSPG2	transcript	XM_045035254.1	protein_coding	81	c.11200A>G	p.Thr3734Ala
chrC1	15999612	T	C	PASS	missense_variant	MODERATE	HSPG2	HSPG2	transcript	XM_045035255.1	protein_coding	81	c.11191A>G	p.Thr3731Ala
chrC1	15999612	T	C	PASS	missense_variant	MODERATE	HSPG2	HSPG2	transcript	XM_045035256.1	protein_coding	81	c.11170A>G	p.Thr3724Ala
chrC1	15999612	T	C	PASS	missense_variant	MODERATE	HSPG2	HSPG2	transcript	XM_045035257.1	protein_coding	81	c.11167A>G	p.Thr3723Ala
chrC1	16900104	G	A	PASS	missense_variant	MODERATE	EPHB2	EPHB2	transcript	XM_045035271.1	protein_coding	5	c.1096G>A	p.Gly366Ser
chrC1	16900104	G	A	PASS	missense_variant	MODERATE	EPHB2	EPHB2	transcript	XM_045035274.1	protein_coding	5	c.1096G>A	p.Gly366Ser
chrC1	16900104	G	A	PASS	missense_variant	MODERATE	EPHB2	EPHB2	transcript	XM_023258287.2	protein_coding	5	c.1096G>A	p.Gly366Ser
chrC1	16900104	G	A	PASS	missense_variant	MODERATE	EPHB2	EPHB2	transcript	XM_045035272.1	protein_coding	5	c.1096G>A	p.Gly366Ser
chrC1	16900104	G	A	PASS	missense_variant	MODERATE	EPHB2	EPHB2	transcript	XM_045035273.1	protein_coding	5	c.1096G>A	p.Gly366Ser
chrC1	17699028	C	T	PASS	missense_variant	MODERATE	FUCA1	FUCA1	transcript	XM_003989657.6	protein_coding	7	c.1157G>A	p.Arg386Lys
chrC1	17716726	C	T	PASS	missense_variant	MODERATE	CNR2	CNR2	transcript	XM_019836386.3	protein_coding	3	c.742G>A	p.Gly248Arg
chrC1	17716726	C	T	PASS	missense_variant	MODERATE	CNR2	CNR2	transcript	XM_045035284.1	protein_coding	4	c.742G>A	p.Gly248Arg
chrC1	17716726	C	T	PASS	missense_variant	MODERATE	CNR2	CNR2	transcript	XM_045035285.1	protein_coding	4	c.742G>A	p.Gly248Arg
chrC1	17716878	A	T	PASS	missense_variant	MODERATE	CNR2	CNR2	transcript	XM_019836386.3	protein_coding	3	c.590T>A	p.Phe197Tyr
chrC1	17716878	A	T	PASS	missense_variant	MODERATE	CNR2	CNR2	transcript	XM_045035284.1	protein_coding	4	c.590T>A	p.Phe197Tyr
chrC1	17716878	A	T	PASS	missense_variant	MODERATE	CNR2	CNR2	transcript	XM_045035285.1	protein_coding	4	c.590T>A	p.Phe197Tyr
chrC1	32369002	C	T	PASS	missense_variant	MODERATE	HIVEP3	HIVEP3	transcript	XM_023258562.2	protein_coding	5	c.2851G>A	p.Gly951Arg
chrC1	32369002	C	T	PASS	missense_variant	MODERATE	HIVEP3	HIVEP3	transcript	XM_045035628.1	protein_coding	3	c.2851G>A	p.Gly951Arg
chrC1	32369002	C	T	PASS	missense_variant	MODERATE	HIVEP3	HIVEP3	transcript	XM_045035627.1	protein_coding	4	c.2851G>A	p.Gly951Arg
chrC1	32369002	C	T	PASS	missense_variant	MODERATE	HIVEP3	HIVEP3	transcript	XM_045035629.1	protein_coding	4	c.2851G>A	p.Gly951Arg
chrC1	32369002	C	T	PASS	missense_variant	MODERATE	HIVEP3	HIVEP3	transcript	XM_045035630.1	protein_coding	4	c.2851G>A	p.Gly951Arg
chrC1	33108959	C	T	PASS	missense_variant	MODERATE	RIMKLA	RIMKLA	transcript	XM_023258565.2	protein_coding	5	c.1022C>T	p.Ala341Val
chrC1	33108959	C	T	PASS	missense_variant	MODERATE	RIMKLA	RIMKLA	transcript	XM_023258566.2	protein_coding	7	c.896C>T	p.Ala299Val
chrC1	43715977	C	T	PASS	missense_variant	MODERATE	LDLRAD1	LDLRAD1	transcript	XM_045035870.1	protein_coding	4	c.319G>A	p.Val107Ile
chrC1	51546384	G	A	PASS	missense_variant	MODERATE	ATG4C	ATG4C	transcript	XM_011284952.3	protein_coding	5	c.388G>A	p.Gly130Ser
chrC1	51546384	G	A	PASS	missense_variant	MODERATE	ATG4C	ATG4C	transcript	XM_045035956.1	protein_coding	5	c.388G>A	p.Gly130Ser
chrC1	51546384	G	A	PASS	missense_variant	MODERATE	ATG4C	ATG4C	transcript	XM_011284954.3	protein_coding	5	c.388G>A	p.Gly130Ser
chrC1	51546384	G	A	PASS	missense_variant	MODERATE	ATG4C	ATG4C	transcript	XM_019837138.2	protein_coding	5	c.388G>A	p.Gly130Ser
chrC1	51546384	G	A	PASS	missense_variant	MODERATE	ATG4C	ATG4C	transcript	XM_019837137.2	protein_coding	4	c.388G>A	p.Gly130Ser
chrC1	51546384	G	A	PASS	missense_variant	MODERATE	ATG4C	ATG4C	transcript	XM_019837135.3	protein_coding	6	c.388G>A	p.Gly130Ser
chrC1	51546384	G	A	PASS	missense_variant	MODERATE	ATG4C	ATG4C	transcript	XM_045035955.1	protein_coding	6	c.388G>A	p.Gly130Ser
chrC1	59732768	G	A	PASS	missense_variant	MODERATE	NEGR1	NEGR1	transcript	XM_045036007.1	protein_coding	1	c.119C>T	p.Thr40Ile
chrC1	70632474	T	A	PASS	missense_variant	MODERATE	TTLL7	TTLL7	transcript	XM_011284903.4	protein_coding	4	c.176A>T	p.Glu59Val
chrC1	70632474	T	A	PASS	missense_variant	MODERATE	TTLL7	TTLL7	transcript	XM_045036105.1	protein_coding	4	c.176A>T	p.Glu59Val
chrC1	70632474	T	A	PASS	missense_variant	MODERATE	TTLL7	TTLL7	transcript	XM_019837310.3	protein_coding	4	c.95A>T	p.Glu32Val
chrC1	70632474	T	A	PASS	missense_variant	MODERATE	TTLL7	TTLL7	transcript	XM_045036106.1	protein_coding	3	c.44A>T	p.Glu15Val
chrC1	70632474	T	A	PASS	missense_variant	MODERATE	TTLL7	TTLL7	transcript	XM_045036107.1	protein_coding	4	c.176A>T	p.Glu59Val
chrC1	84718460	G	A	PASS	missense_variant	MODERATE	PLPPR4	PLPPR4	transcript	NM_001128199.1	protein_coding	1	c.112G>A	p.Gly38Arg
chrC1	85098811	C	T	PASS	missense_variant	MODERATE	FRRS1	FRRS1	transcript	XM_019837487.2	protein_coding	16	c.1747G>A	p.Val583Ile
chrC1	85098811	C	T	PASS	missense_variant	MODERATE	FRRS1	FRRS1	transcript	XM_019837488.2	protein_coding	16	c.1747G>A	p.Val583Ile
chrC1	85098811	C	T	PASS	missense_variant	MODERATE	FRRS1	FRRS1	transcript	XM_023258935.2	protein_coding	18	c.1747G>A	p.Val583Ile
chrC1	85098811	C	T	PASS	missense_variant	MODERATE	FRRS1	FRRS1	transcript	XM_045036263.1	protein_coding	19	c.1747G>A	p.Val583Ile
chrC1	85098811	C	T	PASS	missense_variant	MODERATE	FRRS1	FRRS1	transcript	XM_045036264.1	protein_coding	17	c.1747G>A	p.Val583Ile
chrC1	85098811	C	T	PASS	missense_variant	MODERATE	FRRS1	FRRS1	transcript	XM_045036266.1	protein_coding	18	c.1747G>A	p.Val583Ile
chrC1	91156998	G	A	PASS	missense_variant	MODERATE	PRMT6	PRMT6	transcript	XM_019837527.2	protein_coding	1	c.709G>A	p.Val237Met
chrC1	94206394	C	T	PASS	missense_variant	MODERATE	KCNA10	KCNA10	transcript	XM_003990429.3	protein_coding	1	c.752G>A	p.Arg251Lys
chrC1	94360701	G	GCGC	PASS	conservative_inframe_insertion	MODERATE	KCNA3	KCNA3	transcript	XM_019839096.3	protein_coding	1	c.98_100dupGCG	p.Gly33dup
chrC1	98487762	C	T	PASS	missense_variant	MODERATE	LOC111561798	LOC111561798	transcript	XM_045033320.1	protein_coding	3	c.703C>T	p.Arg235Cys
chrC1	98610298	G	C	PASS	splice_donor_variant&intron_variant	HIGH	LOC109503113	LOC109503113	transcript	XR_002162013.3	pseudogene	1	n.378+1G>C
chrC1	102927700	C	T	PASS	missense_variant	MODERATE	LOC101093537	LOC101093537	transcript	XM_006935036.5	protein_coding	42	c.7717C>T	p.Arg2573Trp
chrC1	102927700	C	T	PASS	missense_variant	MODERATE	LOC101093537	LOC101093537	transcript	XM_023259046.2	protein_coding	49	c.7645C>T	p.Arg2549Trp
chrC1	102927700	C	T	PASS	missense_variant	MODERATE	LOC101093537	LOC101093537	transcript	XM_023259047.2	protein_coding	48	c.7618C>T	p.Arg2540Trp
chrC1	102927700	C	T	PASS	missense_variant	MODERATE	LOC101093537	LOC101093537	transcript	XM_023259048.2	protein_coding	48	c.7537C>T	p.Arg2513Trp
chrC1	102927700	C	T	PASS	missense_variant	MODERATE	LOC101093537	LOC101093537	transcript	XM_023259049.2	protein_coding	47	c.7510C>T	p.Arg2504Trp
chrC1	102927700	C	T	PASS	missense_variant	MODERATE	LOC101093537	LOC101093537	transcript	XM_023259050.2	protein_coding	48	c.7492C>T	p.Arg2498Trp
chrC1	102927700	C	T	PASS	missense_variant	MODERATE	LOC101093537	LOC101093537	transcript	XM_023259052.2	protein_coding	48	c.7459C>T	p.Arg2487Trp
chrC1	102927700	C	T	PASS	missense_variant	MODERATE	LOC101093537	LOC101093537	transcript	XM_023259058.2	protein_coding	46	c.7324C>T	p.Arg2442Trp
chrC1	102927700	C	T	PASS	missense_variant	MODERATE	LOC101093537	LOC101093537	transcript	XM_023259059.2	protein_coding	47	c.7306C>T	p.Arg2436Trp
chrC1	102927700	C	T	PASS	missense_variant	MODERATE	LOC101093537	LOC101093537	transcript	XM_045033367.1	protein_coding	49	c.7642C>T	p.Arg2548Trp
chrC1	102927700	C	T	PASS	missense_variant	MODERATE	LOC101093537	LOC101093537	transcript	XM_019837713.3	protein_coding	49	c.7426C>T	p.Arg2476Trp
chrC1	102927700	C	T	PASS	missense_variant	MODERATE	LOC101093537	LOC101093537	transcript	XM_045033370.1	protein_coding	47	c.7237C>T	p.Arg2413Trp
chrC1	102927700	C	T	PASS	missense_variant	MODERATE	LOC101093537	LOC101093537	transcript	XM_045033373.1	protein_coding	44	c.7093C>T	p.Arg2365Trp
chrC1	102927700	C	T	PASS	missense_variant	MODERATE	LOC101093537	LOC101093537	transcript	XM_045033368.1	protein_coding	39	c.7396C>T	p.Arg2466Trp
chrC1	102927700	C	T	PASS	missense_variant	MODERATE	LOC101093537	LOC101093537	transcript	XM_045033372.1	protein_coding	40	c.7582C>T	p.Arg2528Trp
chrC1	103858176	G	A	PASS	missense_variant	MODERATE	GJA8	GJA8	transcript	XM_019837741.3	protein_coding	2	c.334G>A	p.Asp112Asn
chrC1	117319162	C	T	PASS	missense_variant	MODERATE	GLI2	GLI2	transcript	XM_023259244.2	protein_coding	14	c.4222G>A	p.Gly1408Arg
chrC1	117319162	C	T	PASS	missense_variant	MODERATE	GLI2	GLI2	transcript	XM_045033637.1	protein_coding	13	c.4027G>A	p.Gly1343Arg
chrC1	117319162	C	T	PASS	missense_variant	MODERATE	GLI2	GLI2	transcript	XM_045033638.1	protein_coding	12	c.3847G>A	p.Gly1283Arg
chrC1	117319162	C	T	PASS	missense_variant	MODERATE	GLI2	GLI2	transcript	XM_045033635.1	protein_coding	14	c.4222G>A	p.Gly1408Arg
chrC1	117319162	C	T	PASS	missense_variant	MODERATE	GLI2	GLI2	transcript	XM_045033636.1	protein_coding	15	c.4222G>A	p.Gly1408Arg
chrC1	160948225	C	T	PASS	missense_variant	MODERATE	ITGA6	ITGA6	transcript	XM_023259459.2	protein_coding	15	c.2114C>T	p.Pro705Leu
chrC1	160948225	C	T	PASS	missense_variant	MODERATE	ITGA6	ITGA6	transcript	XM_045033951.1	protein_coding	15	c.2114C>T	p.Pro705Leu
chrC1	162925487	A	C	PASS	missense_variant	MODERATE	LOC109503046	LOC109503046	transcript	XM_045033685.1	protein_coding	2	c.344A>C	p.His115Pro
chrC1	164225661	A	C	PASS	missense_variant	MODERATE	HOXD9	HOXD9	transcript	XM_019839123.3	protein_coding	2	c.546A>C	p.Lys182Asn
chrC1	169202954	G	A	PASS	splice_donor_variant&intron_variant	HIGH	ITGA4	ITGA4	transcript	XM_003990911.6	protein_coding	9	c.1050+1G>A
chrC1	169202954	G	A	PASS	splice_donor_variant&intron_variant	HIGH	ITGA4	ITGA4	transcript	XM_045034087.1	protein_coding	9	c.1050+1G>A
chrC1	169202954	G	A	PASS	splice_donor_variant&intron_variant	HIGH	ITGA4	ITGA4	transcript	XM_045034088.1	protein_coding	8	c.837+1G>A
chrC1	169202954	G	A	PASS	splice_donor_variant&intron_variant	HIGH	ITGA4	ITGA4	transcript	XM_045034089.1	protein_coding	8	c.771+1G>A
chrC1	209666283	T	C	PASS	missense_variant	MODERATE	IRS1	IRS1	transcript	XM_003991219.4	protein_coding	1	c.2383A>G	p.Thr795Ala
chrC1	210075145	C	T	PASS	missense_variant	MODERATE	COL4A3	COL4A3	transcript	XM_019838774.3	protein_coding	24	c.1556C>T	p.Ala519Val
chrC1	210075145	C	T	PASS	missense_variant	MODERATE	COL4A3	COL4A3	transcript	XM_019838775.3	protein_coding	24	c.1553C>T	p.Ala518Val
chrC1	210075145	C	T	PASS	missense_variant	MODERATE	COL4A3	COL4A3	transcript	XM_045034571.1	protein_coding	21	c.1310C>T	p.Ala437Val
chrC1	210300937	G	A	PASS	missense_variant	MODERATE	AGFG1	AGFG1	transcript	XM_023259755.2	protein_coding	5	c.557G>A	p.Arg186His
chrC1	210300937	G	A	PASS	missense_variant	MODERATE	AGFG1	AGFG1	transcript	XM_023259756.2	protein_coding	5	c.557G>A	p.Arg186His
chrC1	210300937	G	A	PASS	missense_variant	MODERATE	AGFG1	AGFG1	transcript	XM_023259760.2	protein_coding	5	c.557G>A	p.Arg186His
chrC1	210300937	G	A	PASS	missense_variant	MODERATE	AGFG1	AGFG1	transcript	XM_023259764.2	protein_coding	5	c.557G>A	p.Arg186His
chrC1	210300937	G	A	PASS	missense_variant	MODERATE	AGFG1	AGFG1	transcript	XM_023259757.2	protein_coding	5	c.557G>A	p.Arg186His
chrC1	210300937	G	A	PASS	missense_variant	MODERATE	AGFG1	AGFG1	transcript	XM_023259758.2	protein_coding	5	c.557G>A	p.Arg186His
chrC1	210300937	G	A	PASS	missense_variant	MODERATE	AGFG1	AGFG1	transcript	XM_023259761.2	protein_coding	5	c.557G>A	p.Arg186His
chrC1	210300937	G	A	PASS	missense_variant	MODERATE	AGFG1	AGFG1	transcript	XM_023259765.2	protein_coding	5	c.557G>A	p.Arg186His
chrC1	210300937	G	A	PASS	missense_variant	MODERATE	AGFG1	AGFG1	transcript	XM_023259763.2	protein_coding	5	c.557G>A	p.Arg186His
chrC1	210300937	G	A	PASS	missense_variant	MODERATE	AGFG1	AGFG1	transcript	XM_023259762.2	protein_coding	5	c.557G>A	p.Arg186His
chrC1	210300937	G	A	PASS	missense_variant	MODERATE	AGFG1	AGFG1	transcript	XM_045034573.1	protein_coding	6	c.401G>A	p.Arg134His
chrC1	213346330	A	G	PASS	missense_variant	MODERATE	NCL	NCL	transcript	XM_045034607.1	protein_coding	3	c.518T>C	p.Met173Thr
chrC1	213346330	A	G	PASS	missense_variant	MODERATE	NCL	NCL	transcript	XM_045034609.1	protein_coding	3	c.470T>C	p.Met157Thr
chrC1	213346330	A	G	PASS	missense_variant	MODERATE	NCL	NCL	transcript	XM_045034608.1	protein_coding	3	c.470T>C	p.Met157Thr
chrC1	218685738	G	A	PASS	missense_variant	MODERATE	ESPNL	ESPNL	transcript	XM_023259923.2	protein_coding	4	c.718G>A	p.Ala240Thr
chrC1	218934933	C	T	PASS	missense_variant	MODERATE	ASB1	ASB1	transcript	XM_019838976.3	protein_coding	1	c.28C>T	p.Arg10Trp
chrC1	218934933	C	T	PASS	missense_variant	MODERATE	ASB1	ASB1	transcript	XM_045034691.1	protein_coding	1	c.28C>T	p.Arg10Trp
chrC1	218934933	C	T	PASS	missense_variant	MODERATE	ASB1	ASB1	transcript	XM_045034690.1	protein_coding	1	c.28C>T	p.Arg10Trp
chrC2	1263918	C	G	PASS	missense_variant	MODERATE	COL18A1	COL18A1	transcript	XM_023238614.2	protein_coding	34	c.4162G>C	p.Gly1388Arg
chrC2	1263918	C	G	PASS	missense_variant	MODERATE	COL18A1	COL18A1	transcript	XM_023238616.2	protein_coding	34	c.3418G>C	p.Gly1140Arg
chrC2	1263918	C	G	PASS	missense_variant	MODERATE	COL18A1	COL18A1	transcript	XM_023238618.2	protein_coding	34	c.3418G>C	p.Gly1140Arg
chrC2	1263918	C	G	PASS	missense_variant	MODERATE	COL18A1	COL18A1	transcript	XM_023238615.2	protein_coding	34	c.4162G>C	p.Gly1388Arg
chrC2	1263918	C	G	PASS	missense_variant	MODERATE	COL18A1	COL18A1	transcript	XM_023238617.2	protein_coding	35	c.2860G>C	p.Gly954Arg
chrC2	4029483	G	A	PASS	missense_variant	MODERATE	ZBTB21	ZBTB21	transcript	XM_003991370.6	protein_coding	2	c.3025G>A	p.Ala1009Thr
chrC2	4029483	G	A	PASS	missense_variant	MODERATE	ZBTB21	ZBTB21	transcript	XM_006935844.5	protein_coding	3	c.2425G>A	p.Ala809Thr
chrC2	4029483	G	A	PASS	missense_variant	MODERATE	ZBTB21	ZBTB21	transcript	XM_019839353.3	protein_coding	3	c.3025G>A	p.Ala1009Thr
chrC2	4029483	G	A	PASS	missense_variant	MODERATE	ZBTB21	ZBTB21	transcript	XM_019839354.3	protein_coding	2	c.3025G>A	p.Ala1009Thr
chrC2	4029483	G	A	PASS	missense_variant	MODERATE	ZBTB21	ZBTB21	transcript	XM_045036574.1	protein_coding	2	c.3025G>A	p.Ala1009Thr
chrC2	4029483	G	A	PASS	missense_variant	MODERATE	ZBTB21	ZBTB21	transcript	XM_006935841.5	protein_coding	2	c.3025G>A	p.Ala1009Thr
chrC2	4029483	G	A	PASS	missense_variant	MODERATE	ZBTB21	ZBTB21	transcript	XM_045036575.1	protein_coding	2	c.3025G>A	p.Ala1009Thr
chrC2	4182956	G	A	PASS	missense_variant	MODERATE	PRDM15	PRDM15	transcript	XM_045036578.1	protein_coding	24	c.2845G>A	p.Gly949Ser
chrC2	4182956	G	A	PASS	missense_variant	MODERATE	PRDM15	PRDM15	transcript	XM_045036576.1	protein_coding	23	c.2830G>A	p.Gly944Ser
chrC2	4182956	G	A	PASS	missense_variant	MODERATE	PRDM15	PRDM15	transcript	XM_045036577.1	protein_coding	23	c.2824G>A	p.Gly942Ser
chrC2	4182956	G	A	PASS	missense_variant	MODERATE	PRDM15	PRDM15	transcript	XM_045036579.1	protein_coding	22	c.2728G>A	p.Gly910Ser
chrC2	4182956	G	A	PASS	missense_variant	MODERATE	PRDM15	PRDM15	transcript	XM_045036580.1	protein_coding	23	c.2830G>A	p.Gly944Ser
chrC2	4182956	G	A	PASS	missense_variant	MODERATE	PRDM15	PRDM15	transcript	XM_045036581.1	protein_coding	23	c.2830G>A	p.Gly944Ser
chrC2	11866962	C	A	PASS	missense_variant	MODERATE	IFNGR2	IFNGR2	transcript	XM_006935924.5	protein_coding	7	c.922G>T	p.Ala308Ser
chrC2	46199218	C	T	PASS	missense_variant	MODERATE	LOC101089133	LOC101089133	transcript	XM_003991567.2	protein_coding	1	c.475C>T	p.His159Tyr
chrC2	48559601	C	T	PASS	missense_variant	MODERATE	ABI3BP	ABI3BP	transcript	XM_023260093.2	protein_coding	14	c.1237G>A	p.Val413Met
chrC2	48559601	C	T	PASS	missense_variant	MODERATE	ABI3BP	ABI3BP	transcript	XM_045036852.1	protein_coding	14	c.1237G>A	p.Val413Met
chrC2	48559601	C	T	PASS	missense_variant	MODERATE	ABI3BP	ABI3BP	transcript	XM_045036853.1	protein_coding	12	c.1090G>A	p.Val364Met
chrC2	48559601	C	T	PASS	missense_variant	MODERATE	ABI3BP	ABI3BP	transcript	XM_045036854.1	protein_coding	12	c.1090G>A	p.Val364Met
chrC2	48559601	C	T	PASS	missense_variant	MODERATE	ABI3BP	ABI3BP	transcript	XM_045036857.1	protein_coding	12	c.1090G>A	p.Val364Met
chrC2	48559601	C	T	PASS	missense_variant	MODERATE	ABI3BP	ABI3BP	transcript	XM_045036816.1	protein_coding	14	c.1237G>A	p.Val413Met
chrC2	48559601	C	T	PASS	missense_variant	MODERATE	ABI3BP	ABI3BP	transcript	XM_045036817.1	protein_coding	14	c.1237G>A	p.Val413Met
chrC2	48559601	C	T	PASS	missense_variant	MODERATE	ABI3BP	ABI3BP	transcript	XM_045036818.1	protein_coding	14	c.1237G>A	p.Val413Met
chrC2	48559601	C	T	PASS	missense_variant	MODERATE	ABI3BP	ABI3BP	transcript	XM_045036819.1	protein_coding	14	c.1237G>A	p.Val413Met
chrC2	48559601	C	T	PASS	missense_variant	MODERATE	ABI3BP	ABI3BP	transcript	XM_045036820.1	protein_coding	14	c.1237G>A	p.Val413Met
chrC2	48559601	C	T	PASS	missense_variant	MODERATE	ABI3BP	ABI3BP	transcript	XM_045036821.1	protein_coding	14	c.1237G>A	p.Val413Met
chrC2	48559601	C	T	PASS	missense_variant	MODERATE	ABI3BP	ABI3BP	transcript	XM_045036823.1	protein_coding	14	c.1237G>A	p.Val413Met
chrC2	48559601	C	T	PASS	missense_variant	MODERATE	ABI3BP	ABI3BP	transcript	XM_045036824.1	protein_coding	14	c.1237G>A	p.Val413Met
chrC2	48559601	C	T	PASS	missense_variant	MODERATE	ABI3BP	ABI3BP	transcript	XM_045036825.1	protein_coding	14	c.1237G>A	p.Val413Met
chrC2	48559601	C	T	PASS	missense_variant	MODERATE	ABI3BP	ABI3BP	transcript	XM_045036826.1	protein_coding	14	c.1237G>A	p.Val413Met
chrC2	48559601	C	T	PASS	missense_variant	MODERATE	ABI3BP	ABI3BP	transcript	XM_045036827.1	protein_coding	13	c.1162G>A	p.Val388Met
chrC2	48559601	C	T	PASS	missense_variant	MODERATE	ABI3BP	ABI3BP	transcript	XM_045036828.1	protein_coding	14	c.1237G>A	p.Val413Met
chrC2	48559601	C	T	PASS	missense_variant	MODERATE	ABI3BP	ABI3BP	transcript	XM_045036829.1	protein_coding	14	c.1237G>A	p.Val413Met
chrC2	48559601	C	T	PASS	missense_variant	MODERATE	ABI3BP	ABI3BP	transcript	XM_045036830.1	protein_coding	14	c.1237G>A	p.Val413Met
chrC2	48559601	C	T	PASS	missense_variant	MODERATE	ABI3BP	ABI3BP	transcript	XM_045036831.1	protein_coding	14	c.1237G>A	p.Val413Met
chrC2	48559601	C	T	PASS	missense_variant	MODERATE	ABI3BP	ABI3BP	transcript	XM_045036834.1	protein_coding	14	c.1237G>A	p.Val413Met
chrC2	48559601	C	T	PASS	missense_variant	MODERATE	ABI3BP	ABI3BP	transcript	XM_045036835.1	protein_coding	14	c.1237G>A	p.Val413Met
chrC2	48559601	C	T	PASS	missense_variant	MODERATE	ABI3BP	ABI3BP	transcript	XM_045036836.1	protein_coding	14	c.1237G>A	p.Val413Met
chrC2	48559601	C	T	PASS	missense_variant	MODERATE	ABI3BP	ABI3BP	transcript	XM_045036837.1	protein_coding	14	c.1237G>A	p.Val413Met
chrC2	48559601	C	T	PASS	missense_variant	MODERATE	ABI3BP	ABI3BP	transcript	XM_045036838.1	protein_coding	12	c.1090G>A	p.Val364Met
chrC2	48559601	C	T	PASS	missense_variant	MODERATE	ABI3BP	ABI3BP	transcript	XM_045036839.1	protein_coding	14	c.1237G>A	p.Val413Met
chrC2	48559601	C	T	PASS	missense_variant	MODERATE	ABI3BP	ABI3BP	transcript	XM_045036840.1	protein_coding	14	c.1237G>A	p.Val413Met
chrC2	48559601	C	T	PASS	missense_variant	MODERATE	ABI3BP	ABI3BP	transcript	XM_045036841.1	protein_coding	14	c.1237G>A	p.Val413Met
chrC2	48559601	C	T	PASS	missense_variant	MODERATE	ABI3BP	ABI3BP	transcript	XM_045036842.1	protein_coding	14	c.1237G>A	p.Val413Met
chrC2	48559601	C	T	PASS	missense_variant	MODERATE	ABI3BP	ABI3BP	transcript	XM_045036843.1	protein_coding	14	c.1237G>A	p.Val413Met
chrC2	48559601	C	T	PASS	missense_variant	MODERATE	ABI3BP	ABI3BP	transcript	XM_045036844.1	protein_coding	14	c.1237G>A	p.Val413Met
chrC2	48559601	C	T	PASS	missense_variant	MODERATE	ABI3BP	ABI3BP	transcript	XM_045036845.1	protein_coding	14	c.1237G>A	p.Val413Met
chrC2	48559601	C	T	PASS	missense_variant	MODERATE	ABI3BP	ABI3BP	transcript	XM_045036846.1	protein_coding	14	c.1237G>A	p.Val413Met
chrC2	48559601	C	T	PASS	missense_variant	MODERATE	ABI3BP	ABI3BP	transcript	XM_045036847.1	protein_coding	14	c.1237G>A	p.Val413Met
chrC2	48559601	C	T	PASS	missense_variant	MODERATE	ABI3BP	ABI3BP	transcript	XM_045036848.1	protein_coding	14	c.1237G>A	p.Val413Met
chrC2	48559601	C	T	PASS	missense_variant	MODERATE	ABI3BP	ABI3BP	transcript	XM_045036849.1	protein_coding	14	c.1237G>A	p.Val413Met
chrC2	48559601	C	T	PASS	missense_variant	MODERATE	ABI3BP	ABI3BP	transcript	XM_045036850.1	protein_coding	14	c.1237G>A	p.Val413Met
chrC2	48559601	C	T	PASS	missense_variant	MODERATE	ABI3BP	ABI3BP	transcript	XM_045036851.1	protein_coding	14	c.1237G>A	p.Val413Met
chrC2	48559601	C	T	PASS	missense_variant	MODERATE	ABI3BP	ABI3BP	transcript	XM_045036855.1	protein_coding	12	c.1090G>A	p.Val364Met
chrC2	48559601	C	T	PASS	missense_variant	MODERATE	ABI3BP	ABI3BP	transcript	XM_045036856.1	protein_coding	12	c.1090G>A	p.Val364Met
chrC2	48559601	C	T	PASS	missense_variant	MODERATE	ABI3BP	ABI3BP	transcript	XM_045036832.1	protein_coding	14	c.1237G>A	p.Val413Met
chrC2	82512261	G	T	PASS	missense_variant	MODERATE	MAGEF1	MAGEF1	transcript	XM_011286042.3	protein_coding	1	c.148G>T	p.Gly50Cys
chrC2	84007550	G	C	PASS	missense_variant	MODERATE	MCCC1	MCCC1	transcript	XM_006936244.4	protein_coding	9	c.931G>C	p.Ala311Pro
chrC2	84007550	G	C	PASS	missense_variant	MODERATE	MCCC1	MCCC1	transcript	XM_003991888.6	protein_coding	9	c.928G>C	p.Ala310Pro
chrC2	114743429	T	C	PASS	missense_variant	MODERATE	LOC101080399	LOC101080399	transcript	XM_019810577.3	protein_coding	1	c.31T>C	p.Phe11Leu
chrC2	131753279	G	A	PASS	missense_variant	MODERATE	COL6A6	COL6A6	transcript	XM_045037620.1	protein_coding	29	c.5687C>T	p.Pro1896Leu
chrC2	132213837	G	A	PASS	missense_variant	MODERATE	LOC101096163	LOC101096163	transcript	XM_019810719.3	protein_coding	9	c.1388C>T	p.Thr463Ile
chrC2	132213837	G	A	PASS	missense_variant	MODERATE	LOC101096163	LOC101096163	transcript	XM_045037624.1	protein_coding	9	c.1388C>T	p.Thr463Ile
chrC2	132213837	G	A	PASS	missense_variant	MODERATE	LOC101096163	LOC101096163	transcript	XM_045037627.1	protein_coding	9	c.1388C>T	p.Thr463Ile
chrC2	132213837	G	A	PASS	missense_variant	MODERATE	LOC101096163	LOC101096163	transcript	XM_045037625.1	protein_coding	8	c.1388C>T	p.Thr463Ile
chrC2	132213837	G	A	PASS	missense_variant	MODERATE	LOC101096163	LOC101096163	transcript	XM_045037626.1	protein_coding	10	c.1388C>T	p.Thr463Ile
chrC2	132213837	G	A	PASS	missense_variant	MODERATE	LOC101096163	LOC101096163	transcript	XM_045037628.1	protein_coding	10	c.1388C>T	p.Thr463Ile
chrC2	148148269	C	T	PASS	missense_variant	MODERATE	GASK1A	GASK1A	transcript	XM_006936487.4	protein_coding	2	c.662G>A	p.Arg221Gln
chrC2	148148269	C	T	PASS	missense_variant	MODERATE	GASK1A	GASK1A	transcript	XM_045037747.1	protein_coding	2	c.662G>A	p.Arg221Gln
chrC2	148148269	C	T	PASS	missense_variant	MODERATE	GASK1A	GASK1A	transcript	XM_045037748.1	protein_coding	2	c.662G>A	p.Arg221Gln
chrC2	148441521	C	T	PASS	missense_variant	MODERATE	NKTR	NKTR	transcript	XM_019810862.3	protein_coding	13	c.2213G>A	p.Arg738Gln
chrC2	148441521	C	T	PASS	missense_variant	MODERATE	NKTR	NKTR	transcript	XM_045037782.1	protein_coding	8	c.1454G>A	p.Arg485Gln
chrC2	148441521	C	T	PASS	missense_variant	MODERATE	NKTR	NKTR	transcript	XM_019810864.3	protein_coding	11	c.1883G>A	p.Arg628Gln
chrC2	148441521	C	T	PASS	missense_variant	MODERATE	NKTR	NKTR	transcript	XM_003992206.6	protein_coding	13	c.2213G>A	p.Arg738Gln
chrC2	148441521	C	T	PASS	missense_variant	MODERATE	NKTR	NKTR	transcript	XM_019810863.3	protein_coding	13	c.2213G>A	p.Arg738Gln
chrC2	151718500	G	C	PASS	missense_variant	MODERATE	SCN10A	SCN10A	transcript	XM_045037849.1	protein_coding	2	c.314G>C	p.Ser105Thr
chrC2	151718500	G	C	PASS	missense_variant	MODERATE	SCN10A	SCN10A	transcript	XM_045037848.1	protein_coding	2	c.314G>C	p.Ser105Thr
chrC2	151954152	C	A	PASS	missense_variant	MODERATE	SCN5A	SCN5A	transcript	XM_045037850.1	protein_coding	29	c.5904C>A	p.Ser1968Arg
chrC2	151954152	C	A	PASS	missense_variant	MODERATE	SCN5A	SCN5A	transcript	XM_023260726.2	protein_coding	28	c.5715C>A	p.Ser1905Arg
chrC2	151954152	C	A	PASS	missense_variant	MODERATE	SCN5A	SCN5A	transcript	XM_045037853.1	protein_coding	29	c.5808C>A	p.Ser1936Arg
chrC2	151954152	C	A	PASS	missense_variant	MODERATE	SCN5A	SCN5A	transcript	XM_045037851.1	protein_coding	29	c.5904C>A	p.Ser1968Arg
chrC2	151954152	C	A	PASS	missense_variant	MODERATE	SCN5A	SCN5A	transcript	XM_023260721.2	protein_coding	28	c.5814C>A	p.Ser1938Arg
chrC2	151954152	C	A	PASS	missense_variant	MODERATE	SCN5A	SCN5A	transcript	XM_023260722.2	protein_coding	28	c.5814C>A	p.Ser1938Arg
chrC2	151954152	C	A	PASS	missense_variant	MODERATE	SCN5A	SCN5A	transcript	XM_023260723.2	protein_coding	28	c.5811C>A	p.Ser1937Arg
chrC2	151954152	C	A	PASS	missense_variant	MODERATE	SCN5A	SCN5A	transcript	XM_023260724.2	protein_coding	28	c.5811C>A	p.Ser1937Arg
chrC2	151954152	C	A	PASS	missense_variant	MODERATE	SCN5A	SCN5A	transcript	XM_023260728.2	protein_coding	27	c.5652C>A	p.Ser1884Arg
chrC2	151954152	C	A	PASS	missense_variant	MODERATE	SCN5A	SCN5A	transcript	XM_045037854.1	protein_coding	27	c.5652C>A	p.Ser1884Arg
chrC2	151954152	C	A	PASS	missense_variant	MODERATE	SCN5A	SCN5A	transcript	XM_045037855.1	protein_coding	27	c.5532C>A	p.Ser1844Arg
chrC2	151954152	C	A	PASS	missense_variant	MODERATE	SCN5A	SCN5A	transcript	XM_045037856.1	protein_coding	24	c.5145C>A	p.Ser1715Arg
chrC2	153727259	A	G	PASS	missense_variant	MODERATE	STAC	STAC	transcript	XM_045037904.1	protein_coding	10	c.1249T>C	p.Cys417Arg
chrC2	153727259	A	G	PASS	missense_variant	MODERATE	STAC	STAC	transcript	XM_011286319.3	protein_coding	10	c.1216T>C	p.Cys406Arg
chrD1	6780593	G	A	PASS	missense_variant	MODERATE	NPAT	NPAT	transcript	XM_003992329.6	protein_coding	6	c.389C>T	p.Ala130Val
chrD1	6780593	G	A	PASS	missense_variant	MODERATE	NPAT	NPAT	transcript	XM_023239069.2	protein_coding	7	c.185C>T	p.Ala62Val
chrD1	6780593	G	A	PASS	missense_variant	MODERATE	NPAT	NPAT	transcript	XM_045038245.1	protein_coding	6	c.389C>T	p.Ala130Val
chrD1	21214564	G	A	PASS	missense_variant	MODERATE	LOC101090043	LOC101090043	transcript	XM_011279812.3	protein_coding	1	c.416C>T	p.Pro139Leu
chrD1	23425089	C	T	PASS	missense_variant	MODERATE	KIRREL3	KIRREL3	transcript	XM_023239292.2	protein_coding	4	c.139G>A	p.Val47Ile
chrD1	23425089	C	T	PASS	missense_variant	MODERATE	KIRREL3	KIRREL3	transcript	XM_023239296.2	protein_coding	4	c.139G>A	p.Val47Ile
chrD1	23425089	C	T	PASS	missense_variant	MODERATE	KIRREL3	KIRREL3	transcript	XM_023239295.2	protein_coding	4	c.139G>A	p.Val47Ile
chrD1	23425089	C	T	PASS	missense_variant	MODERATE	KIRREL3	KIRREL3	transcript	XM_023239294.2	protein_coding	4	c.139G>A	p.Val47Ile
chrD1	23425089	C	T	PASS	missense_variant	MODERATE	KIRREL3	KIRREL3	transcript	XM_023239293.2	protein_coding	4	c.139G>A	p.Val47Ile
chrD1	26927195	G	A	PASS	missense_variant	MODERATE	ST14	ST14	transcript	XM_003992587.6	protein_coding	17	c.2137G>A	p.Ala713Thr
chrD1	26927195	G	A	PASS	missense_variant	MODERATE	ST14	ST14	transcript	XM_019811561.3	protein_coding	17	c.2053G>A	p.Ala685Thr
chrD1	32280175	G	A	PASS	missense_variant	MODERATE	LOC105260155	LOC105260155	transcript	XM_045038560.1	protein_coding	8	c.1049G>A	p.Arg350His
chrD1	40572260	T	A	PASS	missense_variant	MODERATE	MTNR1B	MTNR1B	transcript	XM_003992620.5	protein_coding	2	c.982A>T	p.Asn328Tyr
chrD1	56164826	G	A	PASS	stop_gained	HIGH	UVRAG	UVRAG	transcript	XM_045038709.1	protein_coding	15	c.1552C>T	p.Arg518*
chrD1	56166450	C	T	PASS	missense_variant	MODERATE	UVRAG	UVRAG	transcript	XM_045038707.1	protein_coding	15	c.1864G>A	p.Gly622Ser
chrD1	56166450	C	T	PASS	missense_variant	MODERATE	UVRAG	UVRAG	transcript	XM_045038708.1	protein_coding	15	c.1504G>A	p.Gly502Ser
chrD1	56166450	C	T	PASS	missense_variant	MODERATE	UVRAG	UVRAG	transcript	XM_023239423.2	protein_coding	15	c.1807G>A	p.Gly603Ser
chrD1	57134053	T	TC	PASS	frameshift_variant	HIGH	NEU3	NEU3	transcript	XM_045038741.1	protein_coding	1	c.60dupG	p.Lys21fs
chrD1	57360916	G	A	PASS	missense_variant	MODERATE	CHRDL2	CHRDL2	transcript	XM_045038744.1	protein_coding	1	c.97G>A	p.Gly33Arg
chrD1	57360916	G	A	PASS	missense_variant	MODERATE	CHRDL2	CHRDL2	transcript	XM_045038747.1	protein_coding	1	c.97G>A	p.Gly33Arg
chrD1	57360916	G	A	PASS	missense_variant	MODERATE	CHRDL2	CHRDL2	transcript	XM_045038746.1	protein_coding	1	c.97G>A	p.Gly33Arg
chrD1	57360916	G	A	PASS	missense_variant	MODERATE	CHRDL2	CHRDL2	transcript	XM_045038745.1	protein_coding	1	c.97G>A	p.Gly33Arg
chrD1	60287758	AAAG	A	PASS	disruptive_inframe_deletion	MODERATE	RRM1	RRM1	transcript	XM_011286586.4	protein_coding	19	c.2304_2306delAGA	p.Glu769del
chrD1	60599451	G	C	PASS	start_lost	HIGH	LOC101089643	LOC101089643	transcript	XM_006937021.3	protein_coding	1	c.3G>C	p.Met1?
chrD1	60613041	A	G	PASS	start_lost	HIGH	TRIM68	TRIM68	transcript	XM_019811917.3	protein_coding	1	c.2T>C	p.Met1?
chrD1	60651237	G	A	PASS	missense_variant	MODERATE	LOC101090385	LOC101090385	transcript	XM_045038814.1	protein_coding	1	c.584G>A	p.Arg195His
chrD1	60700991	C	T	PASS	missense_variant	MODERATE	LOC101100330	LOC101100330	transcript	XM_023239490.2	protein_coding	2	c.155G>A	p.Arg52His
chrD1	60700991	C	T	PASS	missense_variant	MODERATE	LOC101100330	LOC101100330	transcript	XM_045038812.1	protein_coding	2	c.155G>A	p.Arg52His
chrD1	61526267	G	C	PASS	missense_variant	MODERATE	LOC105260967	LOC105260967	transcript	XM_011286657.2	protein_coding	1	c.46C>G	p.Leu16Val
chrD1	61899422	G	A	PASS	missense_variant	MODERATE	LOC101100666	LOC101100666	transcript	XM_011286649.2	protein_coding	1	c.926G>A	p.Cys309Tyr
chrD1	62663880	G	A	PASS	missense_variant	MODERATE	LOC123380489	LOC123380489	transcript	XM_045038852.1	protein_coding	1	c.790C>T	p.Leu264Phe
chrD1	65915364	G	A	PASS	missense_variant	MODERATE	DENND5A	DENND5A	transcript	XM_023239552.2	protein_coding	2	c.161C>T	p.Ala54Val
chrD1	65915364	G	A	PASS	missense_variant	MODERATE	DENND5A	DENND5A	transcript	XM_023239549.2	protein_coding	2	c.161C>T	p.Ala54Val
chrD1	65915364	G	A	PASS	missense_variant	MODERATE	DENND5A	DENND5A	transcript	XM_023239547.2	protein_coding	2	c.161C>T	p.Ala54Val
chrD1	65915364	G	A	PASS	missense_variant	MODERATE	DENND5A	DENND5A	transcript	XM_023239551.2	protein_coding	2	c.161C>T	p.Ala54Val
chrD1	69700773	G	A	PASS	missense_variant	MODERATE	ARNTL	ARNTL	transcript	XM_019812079.3	protein_coding	16	c.1354G>A	p.Val452Ile
chrD1	69700773	G	A	PASS	missense_variant	MODERATE	ARNTL	ARNTL	transcript	XM_045038973.1	protein_coding	19	c.1354G>A	p.Val452Ile
chrD1	69700773	G	A	PASS	missense_variant	MODERATE	ARNTL	ARNTL	transcript	XM_023239582.2	protein_coding	17	c.1351G>A	p.Val451Ile
chrD1	69700773	G	A	PASS	missense_variant	MODERATE	ARNTL	ARNTL	transcript	XM_023239584.2	protein_coding	17	c.1351G>A	p.Val451Ile
chrD1	69700773	G	A	PASS	missense_variant	MODERATE	ARNTL	ARNTL	transcript	XM_023239578.2	protein_coding	17	c.1354G>A	p.Val452Ile
chrD1	69700773	G	A	PASS	missense_variant	MODERATE	ARNTL	ARNTL	transcript	XM_023239583.2	protein_coding	17	c.1354G>A	p.Val452Ile
chrD1	69700773	G	A	PASS	missense_variant	MODERATE	ARNTL	ARNTL	transcript	XM_023239586.2	protein_coding	16	c.1333G>A	p.Val445Ile
chrD1	69700773	G	A	PASS	missense_variant	MODERATE	ARNTL	ARNTL	transcript	XM_023239587.2	protein_coding	16	c.1330G>A	p.Val444Ile
chrD1	69700773	G	A	PASS	missense_variant	MODERATE	ARNTL	ARNTL	transcript	XM_023239588.2	protein_coding	16	c.1333G>A	p.Val445Ile
chrD1	69700773	G	A	PASS	missense_variant	MODERATE	ARNTL	ARNTL	transcript	XM_023239589.2	protein_coding	16	c.1330G>A	p.Val444Ile
chrD1	69700773	G	A	PASS	missense_variant	MODERATE	ARNTL	ARNTL	transcript	XM_023239580.2	protein_coding	16	c.1354G>A	p.Val452Ile
chrD1	69700773	G	A	PASS	missense_variant	MODERATE	ARNTL	ARNTL	transcript	XM_045038974.1	protein_coding	17	c.1354G>A	p.Val452Ile
chrD1	69700773	G	A	PASS	missense_variant	MODERATE	ARNTL	ARNTL	transcript	XM_019812080.3	protein_coding	17	c.1354G>A	p.Val452Ile
chrD1	69700773	G	A	PASS	missense_variant	MODERATE	ARNTL	ARNTL	transcript	XM_045038975.1	protein_coding	16	c.1354G>A	p.Val452Ile
chrD1	69700773	G	A	PASS	missense_variant	MODERATE	ARNTL	ARNTL	transcript	XM_003993009.5	protein_coding	13	c.1201G>A	p.Val401Ile
chrD1	69700773	G	A	PASS	missense_variant	MODERATE	ARNTL	ARNTL	transcript	XM_006937112.4	protein_coding	13	c.1204G>A	p.Val402Ile
chrD1	69700773	G	A	PASS	missense_variant	MODERATE	ARNTL	ARNTL	transcript	XM_019812084.2	protein_coding	14	c.1186G>A	p.Val396Ile
chrD1	69700773	G	A	PASS	missense_variant	MODERATE	ARNTL	ARNTL	transcript	XM_023239591.2	protein_coding	13	c.1201G>A	p.Val401Ile
chrD1	69700773	G	A	PASS	missense_variant	MODERATE	ARNTL	ARNTL	transcript	XM_023239590.2	protein_coding	12	c.1282G>A	p.Val428Ile
chrD1	86032623	A	T	PASS	stop_gained	HIGH	LOC111556659	LOC111556659	transcript	XM_045038099.1	protein_coding	2	c.151A>T	p.Arg51*
chrD1	86033167	G	A	PASS	missense_variant	MODERATE	LOC111556659	LOC111556659	transcript	XM_045038099.1	protein_coding	3	c.580G>A	p.Ala194Thr
chrD1	100659266	G	A	PASS	missense_variant	MODERATE	LOC101094624	LOC101094624	transcript	XM_003993313.2	protein_coding	2	c.919G>A	p.Gly307Arg
chrD1	100670765	G	C	PASS	missense_variant	MODERATE	LOC101094878	LOC101094878	transcript	XM_003993314.3	protein_coding	1	c.863G>C	p.Arg288Thr
chrD1	100670765	G	C	PASS	missense_variant	MODERATE	LOC101094878	LOC101094878	transcript	XM_045038149.1	protein_coding	1	c.863G>C	p.Arg288Thr
chrD1	101062502	C	T	PASS	missense_variant	MODERATE	LOC101101588	LOC101101588	transcript	XM_003993334.3	protein_coding	1	c.212C>T	p.Ala71Val
chrD1	101062673	A	G	PASS	missense_variant	MODERATE	LOC101101588	LOC101101588	transcript	XM_003993334.3	protein_coding	1	c.383A>G	p.Asn128Ser
chrD1	101105373	T	G	PASS	missense_variant	MODERATE	LOC101081163	LOC101081163	transcript	XM_011286833.4	protein_coding	1	c.268A>C	p.Ile90Leu
chrD1	101105549	G	T	PASS	missense_variant	MODERATE	LOC101081163	LOC101081163	transcript	XM_011286833.4	protein_coding	1	c.92C>A	p.Ala31Glu
chrD1	101184621	C	T	PASS	missense_variant	MODERATE	LOC101082692	LOC101082692	transcript	XM_011286831.2	protein_coding	1	c.719C>T	p.Thr240Ile
chrD1	101191976	TG	T	PASS	frameshift_variant	HIGH	LOC101082945	LOC101082945	transcript	XM_045039296.1	protein_coding	1	c.87delG	p.Leu30fs
chrD1	101192248	C	T	PASS	missense_variant	MODERATE	LOC101082945	LOC101082945	transcript	XM_045039296.1	protein_coding	1	c.356C>T	p.Ser119Phe
chrD1	101389125	C	G	PASS	missense_variant	MODERATE	LOC101084348	LOC101084348	transcript	XM_011279811.4	protein_coding	1	c.331G>C	p.Asp111His
chrD1	101586413	C	T	PASS	missense_variant	MODERATE	LOC101087522	LOC101087522	transcript	XM_003993358.1	protein_coding	1	c.494G>A	p.Arg165Gln
chrD1	101586716	C	G	PASS	missense_variant	MODERATE	LOC101087522	LOC101087522	transcript	XM_003993358.1	protein_coding	1	c.191G>C	p.Ser64Thr
chrD1	104385924	A	G	PASS	missense_variant	MODERATE	LOC102902259	LOC102902259	transcript	XM_011286924.3	protein_coding	7	c.316T>C	p.Ser106Pro
chrD1	104385924	A	G	PASS	missense_variant	MODERATE	LOC102902259	LOC102902259	transcript	XM_045039358.1	protein_coding	7	c.316T>C	p.Ser106Pro
chrD1	104385924	A	G	PASS	missense_variant	MODERATE	LOC102902259	LOC102902259	transcript	XM_045039359.1	protein_coding	7	c.316T>C	p.Ser106Pro
chrD1	110321014	C	T	PASS	missense_variant	MODERATE	TCIRG1	TCIRG1	transcript	XM_023240141.2	protein_coding	10	c.1103C>T	p.Thr368Met
chrD1	110321014	C	T	PASS	missense_variant	MODERATE	TCIRG1	TCIRG1	transcript	XM_023240142.2	protein_coding	11	c.1103C>T	p.Thr368Met
chrD1	110321014	C	T	PASS	missense_variant	MODERATE	TCIRG1	TCIRG1	transcript	XM_045039625.1	protein_coding	10	c.1103C>T	p.Thr368Met
chrD1	114192794	CCCGGACGCGGCG	C	PASS	disruptive_inframe_deletion	MODERATE	DUSP8	DUSP8	transcript	XM_023240203.2	protein_coding	7	c.1335_1346delCGCGGCGCCGGA	p.Asp445_Pro448del
chrD1	114192794	CCCGGACGCGGCG	C	PASS	disruptive_inframe_deletion	MODERATE	DUSP8	DUSP8	transcript	XM_023240204.2	protein_coding	5	c.1080_1091delCGCGGCGCCGGA	p.Asp360_Pro363del
chrD1	114458668	C	G	PASS	missense_variant	MODERATE	MUC5B	MUC5B	transcript	XM_045039739.1	protein_coding	31	c.4334G>C	p.Gly1445Ala
chrD1	114930992	T	G	PASS	missense_variant	MODERATE	DRD4	DRD4	transcript	XM_023240262.2	protein_coding	3	c.560A>C	p.Tyr187Ser
chrD1	114931001	T	G	PASS	missense_variant	MODERATE	DRD4	DRD4	transcript	XM_023240262.2	protein_coding	3	c.551A>C	p.Asn184Thr
chrD2	39670510	T	C	PASS	missense_variant	MODERATE	LOC101101085	LOC101101085	transcript	XM_003994114.4	protein_coding	5	c.523A>G	p.Thr175Ala
chrD2	39670510	T	C	PASS	missense_variant	MODERATE	LOC101101085	LOC101101085	transcript	XM_019813386.3	protein_coding	5	c.496A>G	p.Thr166Ala
chrD2	39672211	G	A	PASS	missense_variant	MODERATE	LOC101101085	LOC101101085	transcript	XM_003994114.4	protein_coding	3	c.241C>T	p.Pro81Ser
chrD2	39672211	G	A	PASS	missense_variant	MODERATE	LOC101101085	LOC101101085	transcript	XM_019813386.3	protein_coding	3	c.214C>T	p.Pro72Ser
chrD2	47769475	C	T	PASS	missense_variant	MODERATE	LOC101096765	LOC101096765	transcript	XM_019813511.3	protein_coding	13	c.1127C>T	p.Thr376Met
chrD2	47769475	C	T	PASS	missense_variant	MODERATE	LOC101096765	LOC101096765	transcript	XM_019813512.3	protein_coding	13	c.1115C>T	p.Thr372Met
chrD2	47769475	C	T	PASS	missense_variant	MODERATE	LOC101096765	LOC101096765	transcript	XM_019813513.3	protein_coding	13	c.1127C>T	p.Thr376Met
chrD2	47769475	C	T	PASS	missense_variant	MODERATE	LOC101096765	LOC101096765	transcript	XM_019813514.3	protein_coding	13	c.1127C>T	p.Thr376Met
chrD2	49790142	C	A	PASS	missense_variant	MODERATE	RET	RET	transcript	XM_023240699.2	protein_coding	6	c.1259G>T	p.Arg420Leu
chrD2	54512083	C	T	PASS	missense_variant	MODERATE	CYP2C41	CYP2C41	transcript	XM_019813568.3	protein_coding	3	c.394C>T	p.Arg132Trp
chrD2	54512083	C	T	PASS	missense_variant	MODERATE	CYP2C41	CYP2C41	transcript	XM_045040440.1	protein_coding	5	c.184C>T	p.Arg62Trp
chrD2	54512083	C	T	PASS	missense_variant	MODERATE	CYP2C41	CYP2C41	transcript	XM_045040442.1	protein_coding	6	c.184C>T	p.Arg62Trp
chrD2	54512083	C	T	PASS	missense_variant	MODERATE	CYP2C41	CYP2C41	transcript	XM_045040446.1	protein_coding	3	c.184C>T	p.Arg62Trp
chrD2	54512083	C	T	PASS	missense_variant	MODERATE	CYP2C41	CYP2C41	transcript	XM_045040443.1	protein_coding	6	c.184C>T	p.Arg62Trp
chrD2	54512083	C	T	PASS	missense_variant	MODERATE	CYP2C41	CYP2C41	transcript	XM_045040441.1	protein_coding	5	c.184C>T	p.Arg62Trp
chrD2	54512083	C	T	PASS	missense_variant	MODERATE	CYP2C41	CYP2C41	transcript	XM_045040448.1	protein_coding	3	c.184C>T	p.Arg62Trp
chrD2	54512083	C	T	PASS	missense_variant	MODERATE	CYP2C41	CYP2C41	transcript	XM_045040445.1	protein_coding	5	c.184C>T	p.Arg62Trp
chrD2	54512083	C	T	PASS	missense_variant	MODERATE	CYP2C41	CYP2C41	transcript	XM_023240759.2	protein_coding	4	c.184C>T	p.Arg62Trp
chrD2	54512083	C	T	PASS	missense_variant	MODERATE	CYP2C41	CYP2C41	transcript	XM_045040444.1	protein_coding	3	c.184C>T	p.Arg62Trp
chrD2	54512083	C	T	PASS	missense_variant	MODERATE	CYP2C41	CYP2C41	transcript	XM_045040447.1	protein_coding	3	c.184C>T	p.Arg62Trp
chrD2	56390425	T	G	PASS	missense_variant	MODERATE	ARHGAP19	ARHGAP19	transcript	XM_045040510.1	protein_coding	2	c.43A>C	p.Thr15Pro
chrD2	58627849	GTTC	G	PASS	conservative_inframe_deletion	MODERATE	LOC101086180	LOC101086180	transcript	XM_023240827.2	protein_coding	3	c.58_60delGAA	p.Glu20del
chrD2	58627849	GTTC	G	PASS	conservative_inframe_deletion	MODERATE	LOC101086180	LOC101086180	transcript	XM_045040542.1	protein_coding	3	c.58_60delGAA	p.Glu20del
chrD2	58627849	GTTC	G	PASS	conservative_inframe_deletion	MODERATE	LOC101086180	LOC101086180	transcript	XM_045040543.1	protein_coding	3	c.58_60delGAA	p.Glu20del
chrD2	60015495	G	A	PASS	missense_variant	MODERATE	FBXW4	FBXW4	transcript	XM_045040593.1	protein_coding	7	c.1415C>T	p.Thr472Ile
chrD2	60015495	G	A	PASS	missense_variant	MODERATE	FBXW4	FBXW4	transcript	XM_045040588.1	protein_coding	8	c.1496C>T	p.Thr499Ile
chrD2	60066339	G	A	PASS	missense_variant	MODERATE	FBXW4	FBXW4	transcript	XM_023240850.2	protein_coding	5	c.1222C>T	p.Pro408Ser
chrD2	60066339	G	A	PASS	missense_variant	MODERATE	FBXW4	FBXW4	transcript	XM_023240852.2	protein_coding	5	c.421C>T	p.Pro141Ser
chrD2	60066339	G	A	PASS	missense_variant	MODERATE	FBXW4	FBXW4	transcript	XM_023240851.2	protein_coding	5	c.1222C>T	p.Pro408Ser
chrD2	60066339	G	A	PASS	missense_variant	MODERATE	FBXW4	FBXW4	transcript	XM_045040594.1	protein_coding	5	c.421C>T	p.Pro141Ser
chrD2	60066339	G	A	PASS	missense_variant	MODERATE	FBXW4	FBXW4	transcript	XM_045040590.1	protein_coding	5	c.1222C>T	p.Pro408Ser
chrD2	60066339	G	A	PASS	missense_variant	MODERATE	FBXW4	FBXW4	transcript	XM_045040589.1	protein_coding	5	c.1222C>T	p.Pro408Ser
chrD2	60066339	G	A	PASS	missense_variant	MODERATE	FBXW4	FBXW4	transcript	XM_045040592.1	protein_coding	5	c.1222C>T	p.Pro408Ser
chrD2	60066339	G	A	PASS	missense_variant	MODERATE	FBXW4	FBXW4	transcript	XM_045040591.1	protein_coding	5	c.1222C>T	p.Pro408Ser
chrD2	60458976	C	A	PASS	missense_variant	MODERATE	PPRC1	PPRC1	transcript	XM_045040601.1	protein_coding	5	c.2939C>A	p.Ser980Tyr
chrD2	60458976	C	A	PASS	missense_variant	MODERATE	PPRC1	PPRC1	transcript	XM_006938119.5	protein_coding	5	c.2765C>A	p.Ser922Tyr
chrD2	60458976	C	A	PASS	missense_variant	MODERATE	PPRC1	PPRC1	transcript	XM_003994354.6	protein_coding	5	c.2765C>A	p.Ser922Tyr
chrD2	60458976	C	A	PASS	missense_variant	MODERATE	PPRC1	PPRC1	transcript	XM_019813748.3	protein_coding	5	c.2747C>A	p.Ser916Tyr
chrD2	60458976	C	A	PASS	missense_variant	MODERATE	PPRC1	PPRC1	transcript	XM_045040603.1	protein_coding	5	c.2939C>A	p.Ser980Tyr
chrD2	60458976	C	A	PASS	missense_variant	MODERATE	PPRC1	PPRC1	transcript	XM_045040602.1	protein_coding	5	c.2930C>A	p.Ser977Tyr
chrD2	60463419	A	G	PASS	missense_variant	MODERATE	PPRC1	PPRC1	transcript	XM_045040601.1	protein_coding	9	c.4483A>G	p.Ser1495Gly
chrD2	60463419	A	G	PASS	missense_variant	MODERATE	PPRC1	PPRC1	transcript	XM_003994354.6	protein_coding	9	c.4309A>G	p.Ser1437Gly
chrD2	60463419	A	G	PASS	missense_variant	MODERATE	PPRC1	PPRC1	transcript	XM_019813748.3	protein_coding	9	c.4291A>G	p.Ser1431Gly
chrD2	60463419	A	G	PASS	missense_variant	MODERATE	PPRC1	PPRC1	transcript	XM_045040602.1	protein_coding	9	c.4474A>G	p.Ser1492Gly
chrD2	60674908	G	A	PASS	missense_variant	MODERATE	NFKB2	NFKB2	transcript	XM_006938131.5	protein_coding	14	c.1516G>A	p.Glu506Lys
chrD2	60674908	G	A	PASS	missense_variant	MODERATE	NFKB2	NFKB2	transcript	XM_006938132.5	protein_coding	15	c.1516G>A	p.Glu506Lys
chrD2	60698165	G	A	PASS	missense_variant	MODERATE	CUEDC2	CUEDC2	transcript	XM_006938138.5	protein_coding	5	c.337C>T	p.Pro113Ser
chrD2	61586848	C	T	PASS	missense_variant	MODERATE	CALHM3	CALHM3	transcript	XM_045041038.1	protein_coding	4	c.884G>A	p.Ser295Asn
chrD2	61586848	C	T	PASS	missense_variant	MODERATE	CALHM3	CALHM3	transcript	XM_045041039.1	protein_coding	3	c.884G>A	p.Ser295Asn
chrD2	77941222	C	T	PASS	missense_variant	MODERATE	TACC2	TACC2	transcript	XM_019813927.2	protein_coding	5	c.2350C>T	p.Arg784Cys
chrD2	77941222	C	T	PASS	missense_variant	MODERATE	TACC2	TACC2	transcript	XM_006938226.3	protein_coding	6	c.2350C>T	p.Arg784Cys
chrD2	77941222	C	T	PASS	missense_variant	MODERATE	TACC2	TACC2	transcript	XM_019813929.2	protein_coding	6	c.2350C>T	p.Arg784Cys
chrD2	77941222	C	T	PASS	missense_variant	MODERATE	TACC2	TACC2	transcript	XM_019813930.2	protein_coding	6	c.2350C>T	p.Arg784Cys
chrD2	77941222	C	T	PASS	missense_variant	MODERATE	TACC2	TACC2	transcript	XM_019813934.2	protein_coding	6	c.2350C>T	p.Arg784Cys
chrD2	77941222	C	T	PASS	missense_variant	MODERATE	TACC2	TACC2	transcript	XM_019813936.2	protein_coding	6	c.2350C>T	p.Arg784Cys
chrD2	77941222	C	T	PASS	missense_variant	MODERATE	TACC2	TACC2	transcript	XM_019813938.2	protein_coding	6	c.2350C>T	p.Arg784Cys
chrD2	77941222	C	T	PASS	missense_variant	MODERATE	TACC2	TACC2	transcript	XM_019813928.2	protein_coding	5	c.2350C>T	p.Arg784Cys
chrD2	77941222	C	T	PASS	missense_variant	MODERATE	TACC2	TACC2	transcript	XM_045040773.1	protein_coding	4	c.2290C>T	p.Arg764Cys
chrD2	77941222	C	T	PASS	missense_variant	MODERATE	TACC2	TACC2	transcript	XM_019813932.2	protein_coding	3	c.2275C>T	p.Arg759Cys
chrD2	77941222	C	T	PASS	missense_variant	MODERATE	TACC2	TACC2	transcript	XM_019813931.2	protein_coding	4	c.2290C>T	p.Arg764Cys
chrD2	78627212	C	T	PASS	missense_variant	MODERATE	LOC101096920	LOC101096920	transcript	XM_011287600.4	protein_coding	5	c.613G>A	p.Glu205Lys
chrD2	81461373	G	A	PASS	missense_variant	MODERATE	ADAM12	ADAM12	transcript	XM_045041022.1	protein_coding	20	c.2453C>T	p.Ser818Leu
chrD2	81461373	G	A	PASS	missense_variant	MODERATE	ADAM12	ADAM12	transcript	XM_045041024.1	protein_coding	20	c.2384C>T	p.Ser795Leu
chrD2	81461373	G	A	PASS	missense_variant	MODERATE	ADAM12	ADAM12	transcript	XM_045041023.1	protein_coding	20	c.2453C>T	p.Ser818Leu
chrD2	81839003	T	C	PASS	missense_variant	MODERATE	CD2H10orf90	CD2H10orf90	transcript	XM_045040807.1	protein_coding	4	c.1520A>G	p.Lys507Arg
chrD2	81839003	T	C	PASS	missense_variant	MODERATE	CD2H10orf90	CD2H10orf90	transcript	XM_045040828.1	protein_coding	3	c.1181A>G	p.Lys394Arg
chrD2	81839003	T	C	PASS	missense_variant	MODERATE	CD2H10orf90	CD2H10orf90	transcript	XM_045040819.1	protein_coding	3	c.1181A>G	p.Lys394Arg
chrD2	81839003	T	C	PASS	missense_variant	MODERATE	CD2H10orf90	CD2H10orf90	transcript	XM_045040815.1	protein_coding	3	c.1181A>G	p.Lys394Arg
chrD2	81839003	T	C	PASS	missense_variant	MODERATE	CD2H10orf90	CD2H10orf90	transcript	XM_045040816.1	protein_coding	5	c.1181A>G	p.Lys394Arg
chrD2	81839003	T	C	PASS	missense_variant	MODERATE	CD2H10orf90	CD2H10orf90	transcript	XM_045040817.1	protein_coding	5	c.1181A>G	p.Lys394Arg
chrD2	81839003	T	C	PASS	missense_variant	MODERATE	CD2H10orf90	CD2H10orf90	transcript	XM_045040818.1	protein_coding	6	c.1181A>G	p.Lys394Arg
chrD2	81839003	T	C	PASS	missense_variant	MODERATE	CD2H10orf90	CD2H10orf90	transcript	XM_045040820.1	protein_coding	6	c.1181A>G	p.Lys394Arg
chrD2	81839003	T	C	PASS	missense_variant	MODERATE	CD2H10orf90	CD2H10orf90	transcript	XM_045040821.1	protein_coding	4	c.1181A>G	p.Lys394Arg
chrD2	81839003	T	C	PASS	missense_variant	MODERATE	CD2H10orf90	CD2H10orf90	transcript	XM_045040822.1	protein_coding	5	c.1181A>G	p.Lys394Arg
chrD2	81839003	T	C	PASS	missense_variant	MODERATE	CD2H10orf90	CD2H10orf90	transcript	XM_045040823.1	protein_coding	3	c.1181A>G	p.Lys394Arg
chrD2	81839003	T	C	PASS	missense_variant	MODERATE	CD2H10orf90	CD2H10orf90	transcript	XM_045040824.1	protein_coding	3	c.1181A>G	p.Lys394Arg
chrD2	81839003	T	C	PASS	missense_variant	MODERATE	CD2H10orf90	CD2H10orf90	transcript	XM_045040825.1	protein_coding	4	c.1181A>G	p.Lys394Arg
chrD2	81839003	T	C	PASS	missense_variant	MODERATE	CD2H10orf90	CD2H10orf90	transcript	XM_045040808.1	protein_coding	4	c.1517A>G	p.Lys506Arg
chrD2	81839003	T	C	PASS	missense_variant	MODERATE	CD2H10orf90	CD2H10orf90	transcript	XM_045040809.1	protein_coding	4	c.1520A>G	p.Lys507Arg
chrD2	81839003	T	C	PASS	missense_variant	MODERATE	CD2H10orf90	CD2H10orf90	transcript	XM_045040812.1	protein_coding	4	c.1520A>G	p.Lys507Arg
chrD2	81839003	T	C	PASS	missense_variant	MODERATE	CD2H10orf90	CD2H10orf90	transcript	XM_045040826.1	protein_coding	4	c.1181A>G	p.Lys394Arg
chrD2	81839003	T	C	PASS	missense_variant	MODERATE	CD2H10orf90	CD2H10orf90	transcript	XM_045040810.1	protein_coding	5	c.1442A>G	p.Lys481Arg
chrD2	81839003	T	C	PASS	missense_variant	MODERATE	CD2H10orf90	CD2H10orf90	transcript	XM_045040813.1	protein_coding	4	c.1520A>G	p.Lys507Arg
chrD2	81839003	T	C	PASS	missense_variant	MODERATE	CD2H10orf90	CD2H10orf90	transcript	XM_045040811.1	protein_coding	4	c.1520A>G	p.Lys507Arg
chrD2	82988366	G	A	PASS	missense_variant	MODERATE	FOXI2	FOXI2	transcript	XM_023240306.2	protein_coding	2	c.638G>A	p.Ser213Asn
chrD2	83270113	C	T	PASS	missense_variant	MODERATE	MKI67	MKI67	transcript	XM_045040835.1	protein_coding	13	c.5608G>A	p.Val1870Ile
chrD2	83270113	C	T	PASS	missense_variant	MODERATE	MKI67	MKI67	transcript	XM_045040837.1	protein_coding	13	c.5608G>A	p.Val1870Ile
chrD2	83270113	C	T	PASS	missense_variant	MODERATE	MKI67	MKI67	transcript	XM_045040838.1	protein_coding	12	c.4537G>A	p.Val1513Ile
chrD2	83270113	C	T	PASS	missense_variant	MODERATE	MKI67	MKI67	transcript	XM_045040839.1	protein_coding	12	c.4525G>A	p.Val1509Ile
chrD2	83270113	C	T	PASS	missense_variant	MODERATE	MKI67	MKI67	transcript	XM_023241095.2	protein_coding	13	c.5596G>A	p.Val1866Ile
chrD2	83270113	C	T	PASS	missense_variant	MODERATE	MKI67	MKI67	transcript	XM_045040836.1	protein_coding	13	c.5608G>A	p.Val1870Ile
chrD2	83270683	G	A	PASS	missense_variant	MODERATE	MKI67	MKI67	transcript	XM_045040835.1	protein_coding	13	c.5038C>T	p.Arg1680Trp
chrD2	83270683	G	A	PASS	missense_variant	MODERATE	MKI67	MKI67	transcript	XM_045040837.1	protein_coding	13	c.5038C>T	p.Arg1680Trp
chrD2	83270683	G	A	PASS	missense_variant	MODERATE	MKI67	MKI67	transcript	XM_045040838.1	protein_coding	12	c.3967C>T	p.Arg1323Trp
chrD2	83270683	G	A	PASS	missense_variant	MODERATE	MKI67	MKI67	transcript	XM_045040839.1	protein_coding	12	c.3955C>T	p.Arg1319Trp
chrD2	83270683	G	A	PASS	missense_variant	MODERATE	MKI67	MKI67	transcript	XM_023241095.2	protein_coding	13	c.5026C>T	p.Arg1676Trp
chrD2	83270683	G	A	PASS	missense_variant	MODERATE	MKI67	MKI67	transcript	XM_045040836.1	protein_coding	13	c.5038C>T	p.Arg1680Trp
chrD2	84752974	C	T	PASS	missense_variant	MODERATE	MGMT	MGMT	transcript	XM_045040844.1	protein_coding	3	c.274C>T	p.Pro92Ser
chrD2	84752974	C	T	PASS	missense_variant	MODERATE	MGMT	MGMT	transcript	XM_045040847.1	protein_coding	3	c.139C>T	p.Pro47Ser
chrD2	84752974	C	T	PASS	missense_variant	MODERATE	MGMT	MGMT	transcript	XM_045040853.1	protein_coding	4	c.139C>T	p.Pro47Ser
chrD2	84752974	C	T	PASS	missense_variant	MODERATE	MGMT	MGMT	transcript	XM_045040850.1	protein_coding	4	c.139C>T	p.Pro47Ser
chrD2	84752974	C	T	PASS	missense_variant	MODERATE	MGMT	MGMT	transcript	XM_045040848.1	protein_coding	4	c.139C>T	p.Pro47Ser
chrD2	84752974	C	T	PASS	missense_variant	MODERATE	MGMT	MGMT	transcript	XM_045040849.1	protein_coding	4	c.139C>T	p.Pro47Ser
chrD2	84752974	C	T	PASS	missense_variant	MODERATE	MGMT	MGMT	transcript	XM_045040841.1	protein_coding	3	c.139C>T	p.Pro47Ser
chrD2	84752974	C	T	PASS	missense_variant	MODERATE	MGMT	MGMT	transcript	XM_045040842.1	protein_coding	4	c.139C>T	p.Pro47Ser
chrD2	84752974	C	T	PASS	missense_variant	MODERATE	MGMT	MGMT	transcript	XM_045040851.1	protein_coding	3	c.139C>T	p.Pro47Ser
chrD2	84752974	C	T	PASS	missense_variant	MODERATE	MGMT	MGMT	transcript	XM_045040840.1	protein_coding	3	c.139C>T	p.Pro47Ser
chrD2	84752974	C	T	PASS	missense_variant	MODERATE	MGMT	MGMT	transcript	XM_045040852.1	protein_coding	3	c.139C>T	p.Pro47Ser
chrD2	84752974	C	T	PASS	missense_variant	MODERATE	MGMT	MGMT	transcript	XM_045040843.1	protein_coding	3	c.139C>T	p.Pro47Ser
chrD2	84752974	C	T	PASS	missense_variant	MODERATE	MGMT	MGMT	transcript	XM_045040845.1	protein_coding	3	c.139C>T	p.Pro47Ser
chrD2	84752974	C	T	PASS	missense_variant	MODERATE	MGMT	MGMT	transcript	XM_045040846.1	protein_coding	2	c.139C>T	p.Pro47Ser
chrD3	1895974	TC	T	PASS	frameshift_variant	HIGH	STX2	STX2	transcript	XM_023241267.2	protein_coding	12	c.1062delC	p.Gly355fs
chrD3	5279911	G	T	PASS	missense_variant	MODERATE	DHX37	DHX37	transcript	XM_023241282.2	protein_coding	4	c.575G>T	p.Gly192Val
chrD3	6948449	C	T	PASS	missense_variant	MODERATE	CCDC62	CCDC62	transcript	XM_045041541.1	protein_coding	10	c.1834G>A	p.Asp612Asn
chrD3	6948449	C	T	PASS	missense_variant	MODERATE	CCDC62	CCDC62	transcript	XM_045041544.1	protein_coding	10	c.1696G>A	p.Asp566Asn
chrD3	6948449	C	T	PASS	missense_variant	MODERATE	CCDC62	CCDC62	transcript	XM_045041546.1	protein_coding	11	c.1633G>A	p.Asp545Asn
chrD3	6948449	C	T	PASS	missense_variant	MODERATE	CCDC62	CCDC62	transcript	XM_045041545.1	protein_coding	10	c.1696G>A	p.Asp566Asn
chrD3	6948449	C	T	PASS	missense_variant	MODERATE	CCDC62	CCDC62	transcript	XM_011287845.4	protein_coding	10	c.1768G>A	p.Asp590Asn
chrD3	6948449	C	T	PASS	missense_variant	MODERATE	CCDC62	CCDC62	transcript	XM_045041542.1	protein_coding	9	c.1732G>A	p.Asp578Asn
chrD3	6948449	C	T	PASS	missense_variant	MODERATE	CCDC62	CCDC62	transcript	XM_045041543.1	protein_coding	9	c.1732G>A	p.Asp578Asn
chrD3	6948449	C	T	PASS	missense_variant	MODERATE	CCDC62	CCDC62	transcript	XM_045041547.1	protein_coding	8	c.1402G>A	p.Asp468Asn
chrD3	6948449	C	T	PASS	missense_variant	MODERATE	CCDC62	CCDC62	transcript	XM_045041548.1	protein_coding	7	c.1300G>A	p.Asp434Asn
chrD3	6948449	C	T	PASS	missense_variant	MODERATE	CCDC62	CCDC62	transcript	XM_045041549.1	protein_coding	9	c.1105G>A	p.Asp369Asn
chrD3	12600229	C	A	PASS	splice_acceptor_variant&intron_variant	HIGH	LOC123381331	LOC123381331	transcript	XR_006588222.1	pseudogene	1	n.319-1G>T
chrD3	22062680	C	T	PASS	missense_variant	MODERATE	OSBP2	OSBP2	transcript	XM_019814768.3	protein_coding	14	c.2695G>A	p.Gly899Arg
chrD3	22062680	C	T	PASS	missense_variant	MODERATE	OSBP2	OSBP2	transcript	XM_023241575.2	protein_coding	13	c.1870G>A	p.Gly624Arg
chrD3	22062680	C	T	PASS	missense_variant	MODERATE	OSBP2	OSBP2	transcript	XM_019814769.3	protein_coding	14	c.2692G>A	p.Gly898Arg
chrD3	23920714	G	T	PASS	missense_variant	MODERATE	CHEK2	CHEK2	transcript	XM_019814836.3	protein_coding	2	c.28G>T	p.Ala10Ser
chrD3	24554280	C	G	PASS	missense_variant	MODERATE	TTC28	TTC28	transcript	XM_023241623.2	protein_coding	13	c.4014C>G	p.Asn1338Lys
chrD3	24554280	C	G	PASS	missense_variant	MODERATE	TTC28	TTC28	transcript	XM_045042316.1	protein_coding	13	c.4014C>G	p.Asn1338Lys
chrD3	24554280	C	G	PASS	missense_variant	MODERATE	TTC28	TTC28	transcript	XM_045042317.1	protein_coding	12	c.3735C>G	p.Asn1245Lys
chrD3	24554280	C	G	PASS	missense_variant	MODERATE	TTC28	TTC28	transcript	XM_045042318.1	protein_coding	12	c.3660C>G	p.Asn1220Lys
chrD3	27953104	TGGCGGCCCCGGCGGCCGGCGCGAACGGGTAGGCGTGC	T	PASS	frameshift_variant	HIGH	TBX1	TBX1	transcript	XM_023241665.2	protein_coding	2	c.345_381delGCACGCCTACCCGTTCGCGCCGGCCGCCGGGGCCGCC	p.His116fs
chrD3	27953104	TGGCGGCCCCGGCGGCCGGCGCGAACGGGTAGGCGTGC	T	PASS	frameshift_variant	HIGH	TBX1	TBX1	transcript	XM_045042228.1	protein_coding	3	c.195_231delGCACGCCTACCCGTTCGCGCCGGCCGCCGGGGCCGCC	p.His66fs
chrD3	29354480	A	G	PASS	missense_variant	MODERATE	CCDC116	CCDC116	transcript	XM_006938731.5	protein_coding	5	c.1780A>G	p.Ser594Gly
chrD3	29354480	A	G	PASS	missense_variant	MODERATE	CCDC116	CCDC116	transcript	XM_006938733.5	protein_coding	5	c.1642A>G	p.Ser548Gly
chrD3	40804783	C	T	PASS	missense_variant	MODERATE	MYOM1	MYOM1	transcript	XM_045041626.1	protein_coding	4	c.778C>T	p.Arg260Cys
chrD3	40804783	C	T	PASS	missense_variant	MODERATE	MYOM1	MYOM1	transcript	XM_045041627.1	protein_coding	5	c.778C>T	p.Arg260Cys
chrD3	40804783	C	T	PASS	missense_variant	MODERATE	MYOM1	MYOM1	transcript	XM_045041628.1	protein_coding	4	c.778C>T	p.Arg260Cys
chrD3	73838378	T	C	PASS	missense_variant	MODERATE	CCDC68	CCDC68	transcript	XM_006938921.3	protein_coding	5	c.337A>G	p.Lys113Glu
chrD3	73838378	T	C	PASS	missense_variant	MODERATE	CCDC68	CCDC68	transcript	XM_011288173.2	protein_coding	5	c.337A>G	p.Lys113Glu
chrD4	1995411	C	G	PASS	missense_variant	MODERATE	ZNF169	ZNF169	transcript	XM_006939021.3	protein_coding	5	c.1380C>G	p.Ile460Met
chrD4	1995411	C	G	PASS	missense_variant	MODERATE	ZNF169	ZNF169	transcript	XM_045043859.1	protein_coding	6	c.1380C>G	p.Ile460Met
chrD4	1995411	C	G	PASS	missense_variant	MODERATE	ZNF169	ZNF169	transcript	XM_045043862.1	protein_coding	9	c.1341C>G	p.Ile447Met
chrD4	1995411	C	G	PASS	missense_variant	MODERATE	ZNF169	ZNF169	transcript	XM_045043864.1	protein_coding	8	c.1341C>G	p.Ile447Met
chrD4	1995411	C	G	PASS	missense_variant	MODERATE	ZNF169	ZNF169	transcript	XM_045043866.1	protein_coding	7	c.1341C>G	p.Ile447Met
chrD4	1995411	C	G	PASS	missense_variant	MODERATE	ZNF169	ZNF169	transcript	XM_045043872.1	protein_coding	8	c.1242C>G	p.Ile414Met
chrD4	1995411	C	G	PASS	missense_variant	MODERATE	ZNF169	ZNF169	transcript	XM_045043860.1	protein_coding	5	c.1377C>G	p.Ile459Met
chrD4	1995411	C	G	PASS	missense_variant	MODERATE	ZNF169	ZNF169	transcript	XM_045043870.1	protein_coding	4	c.1284C>G	p.Ile428Met
chrD4	1995411	C	G	PASS	missense_variant	MODERATE	ZNF169	ZNF169	transcript	XM_045043871.1	protein_coding	4	c.1281C>G	p.Ile427Met
chrD4	1995411	C	G	PASS	missense_variant	MODERATE	ZNF169	ZNF169	transcript	XM_006939026.4	protein_coding	4	c.1341C>G	p.Ile447Met
chrD4	1995411	C	G	PASS	missense_variant	MODERATE	ZNF169	ZNF169	transcript	XM_019815679.3	protein_coding	6	c.1341C>G	p.Ile447Met
chrD4	1995411	C	G	PASS	missense_variant	MODERATE	ZNF169	ZNF169	transcript	XM_045043865.1	protein_coding	8	c.1341C>G	p.Ile447Met
chrD4	1995411	C	G	PASS	missense_variant	MODERATE	ZNF169	ZNF169	transcript	XM_006939022.4	protein_coding	5	c.1380C>G	p.Ile460Met
chrD4	1995411	C	G	PASS	missense_variant	MODERATE	ZNF169	ZNF169	transcript	XM_045043861.1	protein_coding	4	c.1350C>G	p.Ile450Met
chrD4	1995411	C	G	PASS	missense_variant	MODERATE	ZNF169	ZNF169	transcript	XM_045043868.1	protein_coding	6	c.1341C>G	p.Ile447Met
chrD4	1995411	C	G	PASS	missense_variant	MODERATE	ZNF169	ZNF169	transcript	XM_006939024.5	protein_coding	5	c.1380C>G	p.Ile460Met
chrD4	1995411	C	G	PASS	missense_variant	MODERATE	ZNF169	ZNF169	transcript	XM_045043863.1	protein_coding	8	c.1341C>G	p.Ile447Met
chrD4	1995411	C	G	PASS	missense_variant	MODERATE	ZNF169	ZNF169	transcript	XM_045043869.1	protein_coding	6	c.1341C>G	p.Ile447Met
chrD4	1995411	C	G	PASS	missense_variant	MODERATE	ZNF169	ZNF169	transcript	XM_045043867.1	protein_coding	6	c.1341C>G	p.Ile447Met
chrD4	1995412	A	G	PASS	missense_variant	MODERATE	ZNF169	ZNF169	transcript	XM_006939021.3	protein_coding	5	c.1381A>G	p.Arg461Gly
chrD4	1995412	A	G	PASS	missense_variant	MODERATE	ZNF169	ZNF169	transcript	XM_045043859.1	protein_coding	6	c.1381A>G	p.Arg461Gly
chrD4	1995412	A	G	PASS	missense_variant	MODERATE	ZNF169	ZNF169	transcript	XM_045043862.1	protein_coding	9	c.1342A>G	p.Arg448Gly
chrD4	1995412	A	G	PASS	missense_variant	MODERATE	ZNF169	ZNF169	transcript	XM_045043864.1	protein_coding	8	c.1342A>G	p.Arg448Gly
chrD4	1995412	A	G	PASS	missense_variant	MODERATE	ZNF169	ZNF169	transcript	XM_045043866.1	protein_coding	7	c.1342A>G	p.Arg448Gly
chrD4	1995412	A	G	PASS	missense_variant	MODERATE	ZNF169	ZNF169	transcript	XM_045043872.1	protein_coding	8	c.1243A>G	p.Arg415Gly
chrD4	1995412	A	G	PASS	missense_variant	MODERATE	ZNF169	ZNF169	transcript	XM_045043860.1	protein_coding	5	c.1378A>G	p.Arg460Gly
chrD4	1995412	A	G	PASS	missense_variant	MODERATE	ZNF169	ZNF169	transcript	XM_045043870.1	protein_coding	4	c.1285A>G	p.Arg429Gly
chrD4	1995412	A	G	PASS	missense_variant	MODERATE	ZNF169	ZNF169	transcript	XM_045043871.1	protein_coding	4	c.1282A>G	p.Arg428Gly
chrD4	1995412	A	G	PASS	missense_variant	MODERATE	ZNF169	ZNF169	transcript	XM_006939026.4	protein_coding	4	c.1342A>G	p.Arg448Gly
chrD4	1995412	A	G	PASS	missense_variant	MODERATE	ZNF169	ZNF169	transcript	XM_019815679.3	protein_coding	6	c.1342A>G	p.Arg448Gly
chrD4	1995412	A	G	PASS	missense_variant	MODERATE	ZNF169	ZNF169	transcript	XM_045043865.1	protein_coding	8	c.1342A>G	p.Arg448Gly
chrD4	1995412	A	G	PASS	missense_variant	MODERATE	ZNF169	ZNF169	transcript	XM_006939022.4	protein_coding	5	c.1381A>G	p.Arg461Gly
chrD4	1995412	A	G	PASS	missense_variant	MODERATE	ZNF169	ZNF169	transcript	XM_045043861.1	protein_coding	4	c.1351A>G	p.Arg451Gly
chrD4	1995412	A	G	PASS	missense_variant	MODERATE	ZNF169	ZNF169	transcript	XM_045043868.1	protein_coding	6	c.1342A>G	p.Arg448Gly
chrD4	1995412	A	G	PASS	missense_variant	MODERATE	ZNF169	ZNF169	transcript	XM_006939024.5	protein_coding	5	c.1381A>G	p.Arg461Gly
chrD4	1995412	A	G	PASS	missense_variant	MODERATE	ZNF169	ZNF169	transcript	XM_045043863.1	protein_coding	8	c.1342A>G	p.Arg448Gly
chrD4	1995412	A	G	PASS	missense_variant	MODERATE	ZNF169	ZNF169	transcript	XM_045043869.1	protein_coding	6	c.1342A>G	p.Arg448Gly
chrD4	1995412	A	G	PASS	missense_variant	MODERATE	ZNF169	ZNF169	transcript	XM_045043867.1	protein_coding	6	c.1342A>G	p.Arg448Gly
chrD4	2042430	G	C	PASS	missense_variant	MODERATE	LOC101094141	LOC101094141	transcript	XM_045043858.1	protein_coding	3	c.810G>C	p.Glu270Asp
chrD4	7452407	G	A	PASS	missense_variant	MODERATE	GLIS3	GLIS3	transcript	XM_023243294.2	protein_coding	4	c.1234G>A	p.Ala412Thr
chrD4	7452407	G	A	PASS	missense_variant	MODERATE	GLIS3	GLIS3	transcript	XM_045043118.1	protein_coding	4	c.907G>A	p.Ala303Thr
chrD4	7452407	G	A	PASS	missense_variant	MODERATE	GLIS3	GLIS3	transcript	XM_045043119.1	protein_coding	4	c.907G>A	p.Ala303Thr
chrD4	7452407	G	A	PASS	missense_variant	MODERATE	GLIS3	GLIS3	transcript	XM_045043115.1	protein_coding	4	c.1234G>A	p.Ala412Thr
chrD4	7452407	G	A	PASS	missense_variant	MODERATE	GLIS3	GLIS3	transcript	XM_023243295.2	protein_coding	3	c.1159G>A	p.Ala387Thr
chrD4	7452407	G	A	PASS	missense_variant	MODERATE	GLIS3	GLIS3	transcript	XM_045043116.1	protein_coding	4	c.1234G>A	p.Ala412Thr
chrD4	7452407	G	A	PASS	missense_variant	MODERATE	GLIS3	GLIS3	transcript	XM_045043114.1	protein_coding	4	c.1234G>A	p.Ala412Thr
chrD4	7452407	G	A	PASS	missense_variant	MODERATE	GLIS3	GLIS3	transcript	XM_045043117.1	protein_coding	4	c.1234G>A	p.Ala412Thr
chrD4	10171377	A	C	QD2	missense_variant	MODERATE	DMRT2	DMRT2	transcript	XM_023243310.2	protein_coding	2	c.458T>G	p.Leu153Arg
chrD4	10171377	A	C	QD2	missense_variant	MODERATE	DMRT2	DMRT2	transcript	XM_045043725.1	protein_coding	4	c.458T>G	p.Leu153Arg
chrD4	23234442	C	T	PASS	missense_variant	MODERATE	LOC111556292	LOC111556292	transcript	XM_045042622.1	protein_coding	11	c.1546C>T	p.Leu516Phe
chrD4	27007302	C	T	PASS	missense_variant	MODERATE	CD4H9orf153	CD4H9orf153	transcript	XM_045043507.1	protein_coding	2	c.13G>A	p.Gly5Arg
chrD4	27007302	C	T	PASS	missense_variant	MODERATE	CD4H9orf153	CD4H9orf153	transcript	XM_019815829.3	protein_coding	3	c.13G>A	p.Gly5Arg
chrD4	27007302	C	T	PASS	missense_variant	MODERATE	CD4H9orf153	CD4H9orf153	transcript	XM_019815831.3	protein_coding	3	c.13G>A	p.Gly5Arg
chrD4	27007302	C	T	PASS	missense_variant	MODERATE	CD4H9orf153	CD4H9orf153	transcript	XM_019815830.3	protein_coding	4	c.13G>A	p.Gly5Arg
chrD4	27007302	C	T	PASS	missense_variant	MODERATE	CD4H9orf153	CD4H9orf153	transcript	XM_045043503.1	protein_coding	4	c.13G>A	p.Gly5Arg
chrD4	27007302	C	T	PASS	missense_variant	MODERATE	CD4H9orf153	CD4H9orf153	transcript	XM_045043504.1	protein_coding	3	c.13G>A	p.Gly5Arg
chrD4	27007302	C	T	PASS	missense_variant	MODERATE	CD4H9orf153	CD4H9orf153	transcript	XM_045043505.1	protein_coding	3	c.13G>A	p.Gly5Arg
chrD4	45839545	G	A	PASS	stop_gained	HIGH	IFNE	IFNE	transcript	NM_001278829.1	protein_coding	1	c.562C>T	p.Arg188*
chrD4	56076458	C	G	PASS	missense_variant	MODERATE	UBAP1	UBAP1	transcript	XM_006939220.5	protein_coding	4	c.1018C>G	p.Leu340Val
chrD4	56076458	C	G	PASS	missense_variant	MODERATE	UBAP1	UBAP1	transcript	XM_006939221.5	protein_coding	5	c.1018C>G	p.Leu340Val
chrD4	56076458	C	G	PASS	missense_variant	MODERATE	UBAP1	UBAP1	transcript	XM_019816104.3	protein_coding	4	c.1018C>G	p.Leu340Val
chrD4	62651728	A	C	PASS	missense_variant	MODERATE	CAVIN4	CAVIN4	transcript	XM_019816237.2	protein_coding	3	c.1073A>C	p.Asp358Ala
chrD4	63261324	C	T	PASS	missense_variant	MODERATE	PLPPR1	PLPPR1	transcript	XM_045043454.1	protein_coding	7	c.931C>T	p.Arg311Cys
chrD4	63261324	C	T	PASS	missense_variant	MODERATE	PLPPR1	PLPPR1	transcript	XM_045043456.1	protein_coding	11	c.931C>T	p.Arg311Cys
chrD4	63261324	C	T	PASS	missense_variant	MODERATE	PLPPR1	PLPPR1	transcript	XM_045043457.1	protein_coding	8	c.931C>T	p.Arg311Cys
chrD4	63261324	C	T	PASS	missense_variant	MODERATE	PLPPR1	PLPPR1	transcript	XM_045043455.1	protein_coding	7	c.931C>T	p.Arg311Cys
chrD4	63261324	C	T	PASS	missense_variant	MODERATE	PLPPR1	PLPPR1	transcript	XM_045043458.1	protein_coding	7	c.931C>T	p.Arg311Cys
chrD4	63261324	C	T	PASS	missense_variant	MODERATE	PLPPR1	PLPPR1	transcript	XM_045043459.1	protein_coding	6	c.859C>T	p.Arg287Cys
chrD4	63261456	C	T	PASS	missense_variant	MODERATE	PLPPR1	PLPPR1	transcript	XM_045043454.1	protein_coding	7	c.1063C>T	p.Leu355Phe
chrD4	63261456	C	T	PASS	missense_variant	MODERATE	PLPPR1	PLPPR1	transcript	XM_045043456.1	protein_coding	11	c.1063C>T	p.Leu355Phe
chrD4	63261456	C	T	PASS	missense_variant	MODERATE	PLPPR1	PLPPR1	transcript	XM_045043457.1	protein_coding	8	c.1063C>T	p.Leu355Phe
chrD4	63261456	C	T	PASS	missense_variant	MODERATE	PLPPR1	PLPPR1	transcript	XM_045043455.1	protein_coding	7	c.1063C>T	p.Leu355Phe
chrD4	63261456	C	T	PASS	missense_variant	MODERATE	PLPPR1	PLPPR1	transcript	XM_045043458.1	protein_coding	7	c.1063C>T	p.Leu355Phe
chrD4	63261456	C	T	PASS	missense_variant	MODERATE	PLPPR1	PLPPR1	transcript	XM_045043459.1	protein_coding	6	c.991C>T	p.Leu331Phe
chrD4	63288888	C	T	PASS	missense_variant	MODERATE	BAAT	BAAT	transcript	XM_019816244.2	protein_coding	3	c.664G>A	p.Glu222Lys
chrD4	63288888	C	T	PASS	missense_variant	MODERATE	BAAT	BAAT	transcript	XM_003995698.4	protein_coding	3	c.601G>A	p.Glu201Lys
chrD4	63288888	C	T	PASS	missense_variant	MODERATE	BAAT	BAAT	transcript	XM_019816245.3	protein_coding	3	c.601G>A	p.Glu201Lys
chrD4	63288888	C	T	PASS	missense_variant	MODERATE	BAAT	BAAT	transcript	XM_045042460.1	protein_coding	3	c.601G>A	p.Glu201Lys
chrD4	63289393	G	A	PASS	missense_variant	MODERATE	BAAT	BAAT	transcript	XM_019816244.2	protein_coding	2	c.397C>T	p.His133Tyr
chrD4	63289393	G	A	PASS	missense_variant	MODERATE	BAAT	BAAT	transcript	XM_003995698.4	protein_coding	2	c.334C>T	p.His112Tyr
chrD4	63289393	G	A	PASS	missense_variant	MODERATE	BAAT	BAAT	transcript	XM_019816245.3	protein_coding	2	c.334C>T	p.His112Tyr
chrD4	63289393	G	A	PASS	missense_variant	MODERATE	BAAT	BAAT	transcript	XM_045042460.1	protein_coding	2	c.334C>T	p.His112Tyr
chrD4	63313732	T	C	PASS	missense_variant	MODERATE	LOC101096116	LOC101096116	transcript	XM_045042461.1	protein_coding	3	c.125A>G	p.Asn42Ser
chrD4	63313732	T	C	PASS	missense_variant	MODERATE	LOC101096116	LOC101096116	transcript	XM_045042462.1	protein_coding	3	c.125A>G	p.Asn42Ser
chrD4	63313732	T	C	PASS	missense_variant	MODERATE	LOC101096116	LOC101096116	transcript	XM_045042463.1	protein_coding	2	c.125A>G	p.Asn42Ser
chrD4	71142851	C	T	PASS	missense_variant	MODERATE	MUSK	MUSK	transcript	XM_045043477.1	protein_coding	3	c.299C>T	p.Thr100Met
chrD4	71142851	C	T	PASS	missense_variant	MODERATE	MUSK	MUSK	transcript	XM_011288501.3	protein_coding	3	c.299C>T	p.Thr100Met
chrD4	71142851	C	T	PASS	missense_variant	MODERATE	MUSK	MUSK	transcript	XM_045043476.1	protein_coding	3	c.299C>T	p.Thr100Met
chrD4	72953338	G	A	PASS	missense_variant	MODERATE	SLC46A2	SLC46A2	transcript	XM_019816339.3	protein_coding	2	c.1136C>T	p.Ser379Leu
chrD4	73407369	G	A	PASS	missense_variant	MODERATE	POLE3	POLE3	transcript	XM_003995771.6	protein_coding	4	c.347C>T	p.Ser116Leu
chrD4	73407369	G	A	PASS	missense_variant	MODERATE	POLE3	POLE3	transcript	XM_011288488.4	protein_coding	4	c.347C>T	p.Ser116Leu
chrD4	73477344	G	A	PASS	splice_donor_variant&intron_variant	HIGH	RGS3	RGS3	transcript	XM_019816366.3	protein_coding	9	c.603+1G>A
chrD4	73477344	G	A	PASS	splice_donor_variant&intron_variant	HIGH	RGS3	RGS3	transcript	XM_045043535.1	protein_coding	8	c.552+1G>A
chrD4	73477344	G	A	PASS	splice_donor_variant&intron_variant	HIGH	RGS3	RGS3	transcript	XM_011288486.4	protein_coding	8	c.564+1G>A
chrD4	73477344	G	A	PASS	splice_donor_variant&intron_variant	HIGH	RGS3	RGS3	transcript	XM_019816367.3	protein_coding	8	c.564+1G>A
chrD4	73477344	G	A	PASS	splice_donor_variant&intron_variant	HIGH	RGS3	RGS3	transcript	XM_045043536.1	protein_coding	4	c.186+1G>A
chrD4	83235755	C	T	PASS	missense_variant	MODERATE	NEK6	NEK6	transcript	XM_003995858.5	protein_coding	1	c.58C>T	p.Arg20Cys
chrD4	87416133	C	T	PASS	missense_variant	MODERATE	PTPA	PTPA	transcript	XM_003995962.6	protein_coding	5	c.404C>T	p.Thr135Met
chrD4	88402665	G	A	PASS	missense_variant	MODERATE	HMCN2	HMCN2	transcript	XM_023242853.2	protein_coding	64	c.9560G>A	p.Arg3187His
chrD4	91593288	C	T	PASS	missense_variant	MODERATE	NPDC1	NPDC1	transcript	XM_023243095.2	protein_coding	4	c.469C>T	p.Pro157Ser
chrD4	91593288	C	T	PASS	missense_variant	MODERATE	NPDC1	NPDC1	transcript	XM_023243094.2	protein_coding	4	c.439C>T	p.Pro147Ser
chrD4	91687344	C	T	PASS	missense_variant	MODERATE	TRAF2	TRAF2	transcript	XM_006939666.5	protein_coding	8	c.811G>A	p.Gly271Arg
chrD4	91687344	C	T	PASS	missense_variant	MODERATE	TRAF2	TRAF2	transcript	XM_045043634.1	protein_coding	8	c.811G>A	p.Gly271Arg
chrD4	91687344	C	T	PASS	missense_variant	MODERATE	TRAF2	TRAF2	transcript	XM_045043635.1	protein_coding	8	c.811G>A	p.Gly271Arg
chrD4	91687344	C	T	PASS	missense_variant	MODERATE	TRAF2	TRAF2	transcript	XM_023243084.2	protein_coding	8	c.811G>A	p.Gly271Arg
chrD4	91737609	C	T	PASS	missense_variant	MODERATE	AJM1	AJM1	transcript	XM_045043895.1	protein_coding	2	c.1300G>A	p.Gly434Ser
chrD4	91737609	C	T	PASS	missense_variant	MODERATE	AJM1	AJM1	transcript	XM_045043897.1	protein_coding	2	c.1300G>A	p.Gly434Ser
chrD4	91737609	C	T	PASS	missense_variant	MODERATE	AJM1	AJM1	transcript	XM_045043898.1	protein_coding	3	c.1300G>A	p.Gly434Ser
chrD4	91737609	C	T	PASS	missense_variant	MODERATE	AJM1	AJM1	transcript	XM_045043900.1	protein_coding	2	c.1300G>A	p.Gly434Ser
chrD4	91737609	C	T	PASS	missense_variant	MODERATE	AJM1	AJM1	transcript	XM_045043896.1	protein_coding	3	c.1300G>A	p.Gly434Ser
chrD4	91737609	C	T	PASS	missense_variant	MODERATE	AJM1	AJM1	transcript	XM_045043899.1	protein_coding	2	c.1300G>A	p.Gly434Ser
chrD4	91807788	G	A	PASS	missense_variant	MODERATE	LCN6	LCN6	transcript	XM_045042727.1	protein_coding	5	c.724G>A	p.Gly242Arg
chrD4	91957179	G	A	PASS	missense_variant	MODERATE	BLGIII	BLGIII	transcript	XM_011288758.4	protein_coding	1	c.37G>A	p.Val13Met
chrD4	91957683	C	T	PASS	missense_variant	MODERATE	BLGIII	BLGIII	transcript	XM_011288758.4	protein_coding	2	c.101C>T	p.Ala34Val
chrD4	92085166	G	A	PASS	missense_variant	MODERATE	KCNT1	KCNT1	transcript	XM_045043417.1	protein_coding	4	c.382G>A	p.Glu128Lys
chrD4	92085166	G	A	PASS	missense_variant	MODERATE	KCNT1	KCNT1	transcript	XM_023243065.2	protein_coding	4	c.322G>A	p.Glu108Lys
chrD4	92085166	G	A	PASS	missense_variant	MODERATE	KCNT1	KCNT1	transcript	XM_045043418.1	protein_coding	4	c.322G>A	p.Glu108Lys
chrD4	92085166	G	A	PASS	missense_variant	MODERATE	KCNT1	KCNT1	transcript	XM_023243062.2	protein_coding	4	c.322G>A	p.Glu108Lys
chrD4	92085166	G	A	PASS	missense_variant	MODERATE	KCNT1	KCNT1	transcript	XM_023243066.2	protein_coding	5	c.364G>A	p.Glu122Lys
chrD4	92085166	G	A	PASS	missense_variant	MODERATE	KCNT1	KCNT1	transcript	XM_045043422.1	protein_coding	4	c.382G>A	p.Glu128Lys
chrD4	92085166	G	A	PASS	missense_variant	MODERATE	KCNT1	KCNT1	transcript	XM_023243059.2	protein_coding	5	c.424G>A	p.Glu142Lys
chrD4	92085166	G	A	PASS	missense_variant	MODERATE	KCNT1	KCNT1	transcript	XM_023243060.2	protein_coding	4	c.382G>A	p.Glu128Lys
chrD4	92085166	G	A	PASS	missense_variant	MODERATE	KCNT1	KCNT1	transcript	XM_023243061.2	protein_coding	5	c.424G>A	p.Glu142Lys
chrD4	92085166	G	A	PASS	missense_variant	MODERATE	KCNT1	KCNT1	transcript	XM_045043421.1	protein_coding	4	c.382G>A	p.Glu128Lys
chrD4	92085166	G	A	PASS	missense_variant	MODERATE	KCNT1	KCNT1	transcript	XM_045043419.1	protein_coding	4	c.382G>A	p.Glu128Lys
chrD4	92085166	G	A	PASS	missense_variant	MODERATE	KCNT1	KCNT1	transcript	XM_045043420.1	protein_coding	4	c.229G>A	p.Glu77Lys
chrD4	92789277	C	T	PASS	missense_variant	MODERATE	DIPK1B	DIPK1B	transcript	XM_045043012.1	protein_coding	4	c.400C>T	p.Arg134Trp
chrD4	92789277	C	T	PASS	missense_variant	MODERATE	DIPK1B	DIPK1B	transcript	XM_045043014.1	protein_coding	4	c.400C>T	p.Arg134Trp
chrD4	92789277	C	T	PASS	missense_variant	MODERATE	DIPK1B	DIPK1B	transcript	XM_045043013.1	protein_coding	3	c.325C>T	p.Arg109Trp
chrE1	2336352	C	G	PASS	missense_variant	MODERATE	SPEM1	SPEM1	transcript	XM_011288861.4	protein_coding	3	c.901C>G	p.Arg301Gly
chrE1	2336352	C	G	PASS	missense_variant	MODERATE	SPEM1	SPEM1	transcript	XM_019817095.3	protein_coding	3	c.892C>G	p.Arg298Gly
chrE1	2336352	C	G	PASS	missense_variant	MODERATE	SPEM1	SPEM1	transcript	XM_023244704.2	protein_coding	3	c.742C>G	p.Arg248Gly
chrE1	2723677	C	G	PASS	missense_variant	MODERATE	CHD3	CHD3	transcript	XM_023243920.2	protein_coding	14	c.2369C>G	p.Thr790Ser
chrE1	2723677	C	G	PASS	missense_variant	MODERATE	CHD3	CHD3	transcript	XM_023243935.2	protein_coding	14	c.2369C>G	p.Thr790Ser
chrE1	2723677	C	G	PASS	missense_variant	MODERATE	CHD3	CHD3	transcript	XM_045045383.1	protein_coding	14	c.2369C>G	p.Thr790Ser
chrE1	2723677	C	G	PASS	missense_variant	MODERATE	CHD3	CHD3	transcript	XM_023243930.2	protein_coding	14	c.2369C>G	p.Thr790Ser
chrE1	2723677	C	G	PASS	missense_variant	MODERATE	CHD3	CHD3	transcript	XM_023243932.2	protein_coding	14	c.2369C>G	p.Thr790Ser
chrE1	2723677	C	G	PASS	missense_variant	MODERATE	CHD3	CHD3	transcript	XM_023243934.2	protein_coding	14	c.2369C>G	p.Thr790Ser
chrE1	2723677	C	G	PASS	missense_variant	MODERATE	CHD3	CHD3	transcript	XM_023243921.2	protein_coding	14	c.2369C>G	p.Thr790Ser
chrE1	2723677	C	G	PASS	missense_variant	MODERATE	CHD3	CHD3	transcript	XM_023243922.2	protein_coding	14	c.2366C>G	p.Thr789Ser
chrE1	2723677	C	G	PASS	missense_variant	MODERATE	CHD3	CHD3	transcript	XM_023243923.2	protein_coding	14	c.2357C>G	p.Thr786Ser
chrE1	2723677	C	G	PASS	missense_variant	MODERATE	CHD3	CHD3	transcript	XM_023243924.2	protein_coding	14	c.2351C>G	p.Thr784Ser
chrE1	2723677	C	G	PASS	missense_variant	MODERATE	CHD3	CHD3	transcript	XM_023243925.2	protein_coding	14	c.2348C>G	p.Thr783Ser
chrE1	2723677	C	G	PASS	missense_variant	MODERATE	CHD3	CHD3	transcript	XM_023243926.2	protein_coding	14	c.2369C>G	p.Thr790Ser
chrE1	2723677	C	G	PASS	missense_variant	MODERATE	CHD3	CHD3	transcript	XM_023243927.2	protein_coding	14	c.2369C>G	p.Thr790Ser
chrE1	2723677	C	G	PASS	missense_variant	MODERATE	CHD3	CHD3	transcript	XM_023243928.2	protein_coding	14	c.2369C>G	p.Thr790Ser
chrE1	2723677	C	G	PASS	missense_variant	MODERATE	CHD3	CHD3	transcript	XM_023243929.2	protein_coding	14	c.2348C>G	p.Thr783Ser
chrE1	2723677	C	G	PASS	missense_variant	MODERATE	CHD3	CHD3	transcript	XM_023243931.2	protein_coding	14	c.2369C>G	p.Thr790Ser
chrE1	2723677	C	G	PASS	missense_variant	MODERATE	CHD3	CHD3	transcript	XM_023243933.2	protein_coding	14	c.2348C>G	p.Thr783Ser
chrE1	3029886	T	G	PASS	missense_variant	MODERATE	PFAS	PFAS	transcript	XM_006939771.3	protein_coding	23	c.2827T>G	p.Leu943Val
chrE1	3029886	T	G	PASS	missense_variant	MODERATE	PFAS	PFAS	transcript	XM_006939772.4	protein_coding	23	c.2827T>G	p.Leu943Val
chrE1	8985129	T	G	PASS	missense_variant	MODERATE	CDRT4	CDRT4	transcript	XM_019817197.3	protein_coding	3	c.703A>C	p.Ile235Leu
chrE1	8985129	T	G	PASS	missense_variant	MODERATE	CDRT4	CDRT4	transcript	XM_023243993.2	protein_coding	4	c.229A>C	p.Ile77Leu
chrE1	8985129	T	G	PASS	missense_variant	MODERATE	CDRT4	CDRT4	transcript	XM_023243992.2	protein_coding	3	c.703A>C	p.Ile235Leu
chrE1	9014827	C	A	PASS	missense_variant	MODERATE	CDRT4	CDRT4	transcript	XM_019817197.3	protein_coding	1	c.329G>T	p.Arg110Leu
chrE1	9014827	C	A	PASS	missense_variant	MODERATE	CDRT4	CDRT4	transcript	XM_023243992.2	protein_coding	1	c.329G>T	p.Arg110Leu
chrE1	9015019	G	A	PASS	missense_variant	MODERATE	CDRT4	CDRT4	transcript	XM_019817197.3	protein_coding	1	c.137C>T	p.Pro46Leu
chrE1	9015019	G	A	PASS	missense_variant	MODERATE	CDRT4	CDRT4	transcript	XM_023243992.2	protein_coding	1	c.137C>T	p.Pro46Leu
chrE1	9304119	T	C	PASS	missense_variant	MODERATE	ZNF624	ZNF624	transcript	XM_045044255.1	protein_coding	7	c.847T>C	p.Ser283Pro
chrE1	9304119	T	C	PASS	missense_variant	MODERATE	ZNF624	ZNF624	transcript	XM_045044260.1	protein_coding	6	c.847T>C	p.Ser283Pro
chrE1	9304119	T	C	PASS	missense_variant	MODERATE	ZNF624	ZNF624	transcript	XM_045044257.1	protein_coding	8	c.784T>C	p.Ser262Pro
chrE1	9304119	T	C	PASS	missense_variant	MODERATE	ZNF624	ZNF624	transcript	XM_045044256.1	protein_coding	8	c.784T>C	p.Ser262Pro
chrE1	9304119	T	C	PASS	missense_variant	MODERATE	ZNF624	ZNF624	transcript	XM_045044258.1	protein_coding	8	c.712T>C	p.Ser238Pro
chrE1	9304119	T	C	PASS	missense_variant	MODERATE	ZNF624	ZNF624	transcript	XM_045044259.1	protein_coding	7	c.637T>C	p.Ser213Pro
chrE1	9304119	T	C	PASS	missense_variant	MODERATE	ZNF624	ZNF624	transcript	XM_045044261.1	protein_coding	5	c.355T>C	p.Ser119Pro
chrE1	9304119	T	C	PASS	missense_variant	MODERATE	ZNF624	ZNF624	transcript	XM_045044262.1	protein_coding	3	c.355T>C	p.Ser119Pro
chrE1	9304479	G	A	PASS	missense_variant	MODERATE	ZNF624	ZNF624	transcript	XM_045044255.1	protein_coding	7	c.1207G>A	p.Ala403Thr
chrE1	9304479	G	A	PASS	missense_variant	MODERATE	ZNF624	ZNF624	transcript	XM_045044260.1	protein_coding	6	c.1207G>A	p.Ala403Thr
chrE1	9304479	G	A	PASS	missense_variant	MODERATE	ZNF624	ZNF624	transcript	XM_045044257.1	protein_coding	8	c.1144G>A	p.Ala382Thr
chrE1	9304479	G	A	PASS	missense_variant	MODERATE	ZNF624	ZNF624	transcript	XM_045044256.1	protein_coding	8	c.1144G>A	p.Ala382Thr
chrE1	9304479	G	A	PASS	missense_variant	MODERATE	ZNF624	ZNF624	transcript	XM_045044258.1	protein_coding	8	c.1072G>A	p.Ala358Thr
chrE1	9304479	G	A	PASS	missense_variant	MODERATE	ZNF624	ZNF624	transcript	XM_045044259.1	protein_coding	7	c.997G>A	p.Ala333Thr
chrE1	9304479	G	A	PASS	missense_variant	MODERATE	ZNF624	ZNF624	transcript	XM_045044261.1	protein_coding	5	c.715G>A	p.Ala239Thr
chrE1	9304479	G	A	PASS	missense_variant	MODERATE	ZNF624	ZNF624	transcript	XM_045044262.1	protein_coding	3	c.715G>A	p.Ala239Thr
chrE1	9519458	T	C	PASS	missense_variant	MODERATE	LOC102900081	LOC102900081	transcript	XM_045044217.1	protein_coding	1	c.217T>C	p.Tyr73His
chrE1	10538444	G	T	PASS	missense_variant	MODERATE	LOC101084751	LOC101084751	transcript	XM_045044350.1	protein_coding	15	c.1426C>A	p.Pro476Thr
chrE1	10538444	G	T	PASS	missense_variant	MODERATE	LOC101084751	LOC101084751	transcript	XM_045044351.1	protein_coding	15	c.1423C>A	p.Pro475Thr
chrE1	10538444	G	T	PASS	missense_variant	MODERATE	LOC101084751	LOC101084751	transcript	XM_045044352.1	protein_coding	15	c.1411C>A	p.Pro471Thr
chrE1	10538444	G	T	PASS	missense_variant	MODERATE	LOC101084751	LOC101084751	transcript	XM_045044355.1	protein_coding	15	c.1252C>A	p.Pro418Thr
chrE1	10538444	G	T	PASS	missense_variant	MODERATE	LOC101084751	LOC101084751	transcript	XM_045044354.1	protein_coding	15	c.1426C>A	p.Pro476Thr
chrE1	10538444	G	T	PASS	missense_variant	MODERATE	LOC101084751	LOC101084751	transcript	XM_045044356.1	protein_coding	15	c.1426C>A	p.Pro476Thr
chrE1	11459104	G	A	PASS	missense_variant	MODERATE	DRC3	DRC3	transcript	XM_019817265.3	protein_coding	9	c.787C>T	p.Arg263Cys
chrE1	11459104	G	A	PASS	missense_variant	MODERATE	DRC3	DRC3	transcript	XM_006939907.5	protein_coding	8	c.727C>T	p.Arg243Cys
chrE1	11459104	G	A	PASS	missense_variant	MODERATE	DRC3	DRC3	transcript	XM_023244617.2	protein_coding	9	c.787C>T	p.Arg263Cys
chrE1	11459104	G	A	PASS	missense_variant	MODERATE	DRC3	DRC3	transcript	XM_019817267.3	protein_coding	9	c.787C>T	p.Arg263Cys
chrE1	11459104	G	A	PASS	missense_variant	MODERATE	DRC3	DRC3	transcript	XM_045045394.1	protein_coding	9	c.787C>T	p.Arg263Cys
chrE1	11897125	C	T	PASS	missense_variant	MODERATE	LOC109494219	LOC109494219	transcript	XM_023244566.2	protein_coding	2	c.362C>T	p.Thr121Ile
chrE1	31146081	C	A	PASS	missense_variant	MODERATE	HLF	HLF	transcript	XM_006940189.4	protein_coding	2	c.246G>T	p.Gln82His
chrE1	31146081	C	A	PASS	missense_variant	MODERATE	HLF	HLF	transcript	XM_003996672.5	protein_coding	2	c.246G>T	p.Gln82His
chrE1	35223214	C	T	PASS	missense_variant	MODERATE	MRPL27	MRPL27	transcript	XM_003996697.6	protein_coding	4	c.292C>T	p.Arg98Cys
chrE1	37088213	A	C	PASS	missense_variant	MODERATE	SKAP1	SKAP1	transcript	XM_045044377.1	protein_coding	12	c.1081A>C	p.Thr361Pro
chrE1	37088220	A	C	PASS	missense_variant	MODERATE	SKAP1	SKAP1	transcript	XM_045044377.1	protein_coding	12	c.1088A>C	p.Asp363Ala
chrE1	37984214	G	A	PASS	missense_variant	MODERATE	PCGF2	PCGF2	transcript	XM_019817798.3	protein_coding	9	c.1163C>T	p.Pro388Leu
chrE1	37984214	G	A	PASS	missense_variant	MODERATE	PCGF2	PCGF2	transcript	XM_019817797.3	protein_coding	9	c.908C>T	p.Pro303Leu
chrE1	40069832	A	C	PASS	missense_variant	MODERATE	LOC123382018	LOC123382018	transcript	XM_045044965.1	protein_coding	1	c.562T>G	p.Cys188Gly
chrE1	40083615	C	A	PASS	missense_variant	MODERATE	LOC123381918	LOC123381918	transcript	XM_045044545.1	protein_coding	1	c.128G>T	p.Cys43Phe
chrE1	40143441	T	A	PASS	missense_variant	MODERATE	LOC101086358	LOC101086358	transcript	XM_019817870.3	protein_coding	1	c.1167A>T	p.Gln389His
chrE1	41556148	TATTG	T	PASS	frameshift_variant	HIGH	BRCA1	BRCA1	transcript	XM_019817933.3	protein_coding	10	c.1875_1878delCAAT	p.Asn626fs
chrE1	41556148	TATTG	T	PASS	frameshift_variant	HIGH	BRCA1	BRCA1	transcript	XM_045044987.1	protein_coding	10	c.1875_1878delCAAT	p.Asn626fs
chrE1	41556148	TATTG	T	PASS	frameshift_variant	HIGH	BRCA1	BRCA1	transcript	XM_045044989.1	protein_coding	10	c.1875_1878delCAAT	p.Asn626fs
chrE1	41556148	TATTG	T	PASS	frameshift_variant	HIGH	BRCA1	BRCA1	transcript	XM_045044990.1	protein_coding	10	c.1872_1875delCAAT	p.Asn625fs
chrE1	41556148	TATTG	T	PASS	frameshift_variant	HIGH	BRCA1	BRCA1	transcript	XM_045044991.1	protein_coding	10	c.1872_1875delCAAT	p.Asn625fs
chrE1	41556148	TATTG	T	PASS	frameshift_variant	HIGH	BRCA1	BRCA1	transcript	XM_045044988.1	protein_coding	10	c.1875_1878delCAAT	p.Asn626fs
chrE1	41556148	TATTG	T	PASS	frameshift_variant	HIGH	BRCA1	BRCA1	transcript	XM_019817934.2	protein_coding	10	c.1875_1878delCAAT	p.Asn626fs
chrE1	41556154	CTACTAATTCCAGCG	C	PASS	frameshift_variant	HIGH	BRCA1	BRCA1	transcript	XM_019817933.3	protein_coding	10	c.1859_1872delCGCTGGAATTAGTA	p.Ala620fs
chrE1	41556154	CTACTAATTCCAGCG	C	PASS	frameshift_variant	HIGH	BRCA1	BRCA1	transcript	XM_045044987.1	protein_coding	10	c.1859_1872delCGCTGGAATTAGTA	p.Ala620fs
chrE1	41556154	CTACTAATTCCAGCG	C	PASS	frameshift_variant	HIGH	BRCA1	BRCA1	transcript	XM_045044989.1	protein_coding	10	c.1859_1872delCGCTGGAATTAGTA	p.Ala620fs
chrE1	41556154	CTACTAATTCCAGCG	C	PASS	frameshift_variant	HIGH	BRCA1	BRCA1	transcript	XM_045044990.1	protein_coding	10	c.1856_1869delCGCTGGAATTAGTA	p.Ala619fs
chrE1	41556154	CTACTAATTCCAGCG	C	PASS	frameshift_variant	HIGH	BRCA1	BRCA1	transcript	XM_045044991.1	protein_coding	10	c.1856_1869delCGCTGGAATTAGTA	p.Ala619fs
chrE1	41556154	CTACTAATTCCAGCG	C	PASS	frameshift_variant	HIGH	BRCA1	BRCA1	transcript	XM_045044988.1	protein_coding	10	c.1859_1872delCGCTGGAATTAGTA	p.Ala620fs
chrE1	41556154	CTACTAATTCCAGCG	C	PASS	frameshift_variant	HIGH	BRCA1	BRCA1	transcript	XM_019817934.2	protein_coding	10	c.1859_1872delCGCTGGAATTAGTA	p.Ala620fs
chrE1	43561018	C	A	PASS	missense_variant	MODERATE	LOC105260083	LOC105260083	transcript	XM_045044297.1	protein_coding	30	c.7604G>T	p.Arg2535Leu
chrE1	43561018	C	A	PASS	missense_variant	MODERATE	LOC105260083	LOC105260083	transcript	XM_045044317.1	protein_coding	26	c.4493G>T	p.Arg1498Leu
chrE1	43561018	C	A	PASS	missense_variant	MODERATE	LOC105260083	LOC105260083	transcript	XM_045044319.1	protein_coding	26	c.4493G>T	p.Arg1498Leu
chrE1	43561018	C	A	PASS	missense_variant	MODERATE	LOC105260083	LOC105260083	transcript	XM_045044320.1	protein_coding	26	c.4493G>T	p.Arg1498Leu
chrE1	43561018	C	A	PASS	missense_variant	MODERATE	LOC105260083	LOC105260083	transcript	XM_045044321.1	protein_coding	26	c.4493G>T	p.Arg1498Leu
chrE1	43561018	C	A	PASS	missense_variant	MODERATE	LOC105260083	LOC105260083	transcript	XM_045044318.1	protein_coding	27	c.4493G>T	p.Arg1498Leu
chrE1	43561018	C	A	PASS	missense_variant	MODERATE	LOC105260083	LOC105260083	transcript	XM_045044316.1	protein_coding	26	c.4493G>T	p.Arg1498Leu
chrE1	43561018	C	A	PASS	missense_variant	MODERATE	LOC105260083	LOC105260083	transcript	XM_045044298.1	protein_coding	30	c.7604G>T	p.Arg2535Leu
chrE1	43561018	C	A	PASS	missense_variant	MODERATE	LOC105260083	LOC105260083	transcript	XM_045044299.1	protein_coding	29	c.7532G>T	p.Arg2511Leu
chrE1	43561018	C	A	PASS	missense_variant	MODERATE	LOC105260083	LOC105260083	transcript	XM_045044300.1	protein_coding	30	c.7604G>T	p.Arg2535Leu
chrE1	43561018	C	A	PASS	missense_variant	MODERATE	LOC105260083	LOC105260083	transcript	XM_045044301.1	protein_coding	29	c.7532G>T	p.Arg2511Leu
chrE1	43561018	C	A	PASS	missense_variant	MODERATE	LOC105260083	LOC105260083	transcript	XM_045044302.1	protein_coding	29	c.7523G>T	p.Arg2508Leu
chrE1	43561018	C	A	PASS	missense_variant	MODERATE	LOC105260083	LOC105260083	transcript	XM_045044303.1	protein_coding	30	c.7604G>T	p.Arg2535Leu
chrE1	43561018	C	A	PASS	missense_variant	MODERATE	LOC105260083	LOC105260083	transcript	XM_045044304.1	protein_coding	29	c.7481G>T	p.Arg2494Leu
chrE1	43561018	C	A	PASS	missense_variant	MODERATE	LOC105260083	LOC105260083	transcript	XM_045044305.1	protein_coding	30	c.7604G>T	p.Arg2535Leu
chrE1	43561018	C	A	PASS	missense_variant	MODERATE	LOC105260083	LOC105260083	transcript	XM_045044306.1	protein_coding	29	c.7481G>T	p.Arg2494Leu
chrE1	43561018	C	A	PASS	missense_variant	MODERATE	LOC105260083	LOC105260083	transcript	XM_045044307.1	protein_coding	29	c.7481G>T	p.Arg2494Leu
chrE1	43561018	C	A	PASS	missense_variant	MODERATE	LOC105260083	LOC105260083	transcript	XM_045044308.1	protein_coding	30	c.7604G>T	p.Arg2535Leu
chrE1	43561018	C	A	PASS	missense_variant	MODERATE	LOC105260083	LOC105260083	transcript	XM_045044309.1	protein_coding	28	c.7460G>T	p.Arg2487Leu
chrE1	43561018	C	A	PASS	missense_variant	MODERATE	LOC105260083	LOC105260083	transcript	XM_045044310.1	protein_coding	30	c.7604G>T	p.Arg2535Leu
chrE1	43561018	C	A	PASS	missense_variant	MODERATE	LOC105260083	LOC105260083	transcript	XM_045044311.1	protein_coding	28	c.7451G>T	p.Arg2484Leu
chrE1	43561018	C	A	PASS	missense_variant	MODERATE	LOC105260083	LOC105260083	transcript	XM_045044312.1	protein_coding	30	c.7604G>T	p.Arg2535Leu
chrE1	43561018	C	A	PASS	missense_variant	MODERATE	LOC105260083	LOC105260083	transcript	XM_045044313.1	protein_coding	29	c.7388G>T	p.Arg2463Leu
chrE1	43561018	C	A	PASS	missense_variant	MODERATE	LOC105260083	LOC105260083	transcript	XM_045044314.1	protein_coding	28	c.7304G>T	p.Arg2435Leu
chrE1	43561018	C	A	PASS	missense_variant	MODERATE	LOC105260083	LOC105260083	transcript	XM_045044315.1	protein_coding	31	c.6944G>T	p.Arg2315Leu
chrE1	43561018	C	A	PASS	missense_variant	MODERATE	LOC105260083	LOC105260083	transcript	XM_045044325.1	protein_coding	30	c.7604G>T	p.Arg2535Leu
chrE1	43561018	C	A	PASS	missense_variant	MODERATE	LOC105260083	LOC105260083	transcript	XM_045044326.1	protein_coding	30	c.7604G>T	p.Arg2535Leu
chrE1	43561018	C	A	PASS	missense_variant	MODERATE	LOC105260083	LOC105260083	transcript	XM_045044327.1	protein_coding	30	c.7604G>T	p.Arg2535Leu
chrE1	43561018	C	A	PASS	missense_variant	MODERATE	LOC105260083	LOC105260083	transcript	XM_045044329.1	protein_coding	30	c.7604G>T	p.Arg2535Leu
chrE1	43561018	C	A	PASS	missense_variant	MODERATE	LOC105260083	LOC105260083	transcript	XM_045044331.1	protein_coding	30	c.7604G>T	p.Arg2535Leu
chrE1	43561018	C	A	PASS	missense_variant	MODERATE	LOC105260083	LOC105260083	transcript	XM_045044328.1	protein_coding	30	c.7604G>T	p.Arg2535Leu
chrE1	43561018	C	A	PASS	missense_variant	MODERATE	LOC105260083	LOC105260083	transcript	XM_045044332.1	protein_coding	30	c.7604G>T	p.Arg2535Leu
chrE1	43561018	C	A	PASS	missense_variant	MODERATE	LOC105260083	LOC105260083	transcript	XM_045044322.1	protein_coding	30	c.7604G>T	p.Arg2535Leu
chrE1	43561018	C	A	PASS	missense_variant	MODERATE	LOC105260083	LOC105260083	transcript	XM_045044323.1	protein_coding	30	c.7604G>T	p.Arg2535Leu
chrE1	43561018	C	A	PASS	missense_variant	MODERATE	LOC105260083	LOC105260083	transcript	XM_045044324.1	protein_coding	30	c.7604G>T	p.Arg2535Leu
chrE1	50444088	C	T	PASS	missense_variant	MODERATE	ABCA6	ABCA6	transcript	XM_006940527.5	protein_coding	19	c.2468G>A	p.Arg823Gln
chrE1	50444088	C	T	PASS	missense_variant	MODERATE	ABCA6	ABCA6	transcript	XM_045044291.1	protein_coding	20	c.2468G>A	p.Arg823Gln
chrE1	50444088	C	T	PASS	missense_variant	MODERATE	ABCA6	ABCA6	transcript	XM_045044292.1	protein_coding	19	c.2468G>A	p.Arg823Gln
chrE1	55095610	G	A	PASS	missense_variant	MODERATE	LOC123382090	LOC123382090	transcript	XM_045045173.1	protein_coding	1	c.295G>A	p.Gly99Ser
chrE1	55438502	G	A	PASS	missense_variant	MODERATE	OTOP3	OTOP3	transcript	XM_011289436.4	protein_coding	6	c.1402G>A	p.Glu468Lys
chrE1	55542067	C	T	PASS	missense_variant	MODERATE	LOC101093474	LOC101093474	transcript	XM_023243967.2	protein_coding	6	c.1217C>T	p.Thr406Met
chrE1	55542067	C	T	PASS	missense_variant	MODERATE	LOC101093474	LOC101093474	transcript	XM_006940568.4	protein_coding	6	c.1127C>T	p.Thr376Met
chrE1	55542067	C	T	PASS	missense_variant	MODERATE	LOC101093474	LOC101093474	transcript	XM_023243970.2	protein_coding	6	c.1190C>T	p.Thr397Met
chrE1	55542067	C	T	PASS	missense_variant	MODERATE	LOC101093474	LOC101093474	transcript	XM_023243973.2	protein_coding	6	c.1037C>T	p.Thr346Met
chrE1	55542067	C	T	PASS	missense_variant	MODERATE	LOC101093474	LOC101093474	transcript	XM_045044252.1	protein_coding	6	c.1121C>T	p.Thr374Met
chrE1	55542067	C	T	PASS	missense_variant	MODERATE	LOC101093474	LOC101093474	transcript	XM_023243974.2	protein_coding	5	c.1037C>T	p.Thr346Met
chrE1	55542067	C	T	PASS	missense_variant	MODERATE	LOC101093474	LOC101093474	transcript	XM_023243971.2	protein_coding	6	c.1217C>T	p.Thr406Met
chrE1	55542067	C	T	PASS	missense_variant	MODERATE	LOC101093474	LOC101093474	transcript	XM_023243972.2	protein_coding	6	c.1127C>T	p.Thr376Met
chrE1	55542067	C	T	PASS	missense_variant	MODERATE	LOC101093474	LOC101093474	transcript	XM_045044251.1	protein_coding	6	c.1121C>T	p.Thr374Met
chrE1	56216763	A	G	PASS	missense_variant	MODERATE	FBF1	FBF1	transcript	XM_045044437.1	protein_coding	30	c.3541T>C	p.Ser1181Pro
chrE1	56216763	A	G	PASS	missense_variant	MODERATE	FBF1	FBF1	transcript	XM_045044446.1	protein_coding	24	c.3250T>C	p.Ser1084Pro
chrE1	56216763	A	G	PASS	missense_variant	MODERATE	FBF1	FBF1	transcript	XM_045044445.1	protein_coding	25	c.3268T>C	p.Ser1090Pro
chrE1	56216763	A	G	PASS	missense_variant	MODERATE	FBF1	FBF1	transcript	XM_045044440.1	protein_coding	29	c.3541T>C	p.Ser1181Pro
chrE1	56216763	A	G	PASS	missense_variant	MODERATE	FBF1	FBF1	transcript	XM_019818272.3	protein_coding	30	c.3451T>C	p.Ser1151Pro
chrE1	56216763	A	G	PASS	missense_variant	MODERATE	FBF1	FBF1	transcript	XM_045044441.1	protein_coding	29	c.3538T>C	p.Ser1180Pro
chrE1	56216763	A	G	PASS	missense_variant	MODERATE	FBF1	FBF1	transcript	XM_045044443.1	protein_coding	30	c.3448T>C	p.Ser1150Pro
chrE1	56216763	A	G	PASS	missense_variant	MODERATE	FBF1	FBF1	transcript	XM_045044438.1	protein_coding	30	c.3541T>C	p.Ser1181Pro
chrE1	56216763	A	G	PASS	missense_variant	MODERATE	FBF1	FBF1	transcript	XM_045044442.1	protein_coding	28	c.3490T>C	p.Ser1164Pro
chrE1	56216763	A	G	PASS	missense_variant	MODERATE	FBF1	FBF1	transcript	XM_045044439.1	protein_coding	30	c.3541T>C	p.Ser1181Pro
chrE1	56222444	C	T	PASS	missense_variant	MODERATE	FBF1	FBF1	transcript	XM_045044437.1	protein_coding	21	c.2116G>A	p.Ala706Thr
chrE1	56222444	C	T	PASS	missense_variant	MODERATE	FBF1	FBF1	transcript	XM_045044446.1	protein_coding	15	c.1825G>A	p.Ala609Thr
chrE1	56222444	C	T	PASS	missense_variant	MODERATE	FBF1	FBF1	transcript	XM_045044445.1	protein_coding	16	c.1843G>A	p.Ala615Thr
chrE1	56222444	C	T	PASS	missense_variant	MODERATE	FBF1	FBF1	transcript	XM_045044440.1	protein_coding	20	c.2116G>A	p.Ala706Thr
chrE1	56222444	C	T	PASS	missense_variant	MODERATE	FBF1	FBF1	transcript	XM_019818272.3	protein_coding	20	c.2116G>A	p.Ala706Thr
chrE1	56222444	C	T	PASS	missense_variant	MODERATE	FBF1	FBF1	transcript	XM_045044441.1	protein_coding	20	c.2113G>A	p.Ala705Thr
chrE1	56222444	C	T	PASS	missense_variant	MODERATE	FBF1	FBF1	transcript	XM_045044443.1	protein_coding	20	c.2113G>A	p.Ala705Thr
chrE1	56222444	C	T	PASS	missense_variant	MODERATE	FBF1	FBF1	transcript	XM_045044438.1	protein_coding	21	c.2116G>A	p.Ala706Thr
chrE1	56222444	C	T	PASS	missense_variant	MODERATE	FBF1	FBF1	transcript	XM_045044442.1	protein_coding	19	c.2065G>A	p.Ala689Thr
chrE1	56222444	C	T	PASS	missense_variant	MODERATE	FBF1	FBF1	transcript	XM_045044439.1	protein_coding	21	c.2116G>A	p.Ala706Thr
chrE1	57889893	C	T	PASS	missense_variant	MODERATE	TMC6	TMC6	transcript	XM_045045267.1	protein_coding	7	c.605G>A	p.Arg202Gln
chrE1	57889893	C	T	PASS	missense_variant	MODERATE	TMC6	TMC6	transcript	XM_045045273.1	protein_coding	6	c.485G>A	p.Arg162Gln
chrE1	57889893	C	T	PASS	missense_variant	MODERATE	TMC6	TMC6	transcript	XM_045045269.1	protein_coding	7	c.605G>A	p.Arg202Gln
chrE1	57889893	C	T	PASS	missense_variant	MODERATE	TMC6	TMC6	transcript	XM_045045270.1	protein_coding	7	c.605G>A	p.Arg202Gln
chrE1	57889893	C	T	PASS	missense_variant	MODERATE	TMC6	TMC6	transcript	XM_045045268.1	protein_coding	7	c.605G>A	p.Arg202Gln
chrE1	57889893	C	T	PASS	missense_variant	MODERATE	TMC6	TMC6	transcript	XM_045045271.1	protein_coding	7	c.605G>A	p.Arg202Gln
chrE1	57889893	C	T	PASS	missense_variant	MODERATE	TMC6	TMC6	transcript	XM_045045272.1	protein_coding	7	c.605G>A	p.Arg202Gln
chrE1	57889893	C	T	PASS	missense_variant	MODERATE	TMC6	TMC6	transcript	XM_045045276.1	protein_coding	6	c.605G>A	p.Arg202Gln
chrE1	57889893	C	T	PASS	missense_variant	MODERATE	TMC6	TMC6	transcript	XM_045045274.1	protein_coding	6	c.605G>A	p.Arg202Gln
chrE1	57889893	C	T	PASS	missense_variant	MODERATE	TMC6	TMC6	transcript	XM_045045275.1	protein_coding	6	c.605G>A	p.Arg202Gln
chrE1	57954948	T	C	PASS	missense_variant	MODERATE	BIRC5	BIRC5	transcript	NM_001009280.1	protein_coding	1	c.10T>C	p.Ser4Pro
chrE1	57954948	T	C	PASS	missense_variant	MODERATE	BIRC5	BIRC5	transcript	XM_019816885.3	protein_coding	1	c.10T>C	p.Ser4Pro
chrE1	57954948	T	C	PASS	missense_variant	MODERATE	BIRC5	BIRC5	transcript	XM_045043992.1	protein_coding	1	c.10T>C	p.Ser4Pro
chrE1	57974600	C	T	PASS	missense_variant	MODERATE	TMEM235	TMEM235	transcript	XM_023244514.2	protein_coding	6	c.488C>T	p.Pro163Leu
chrE1	58107846	A	C	PASS	missense_variant	MODERATE	DNAH17	DNAH17	transcript	XM_023244151.2	protein_coding	80	c.12991T>G	p.Phe4331Val
chrE1	58107846	A	C	PASS	missense_variant	MODERATE	DNAH17	DNAH17	transcript	XM_045045264.1	protein_coding	51	c.8095T>G	p.Phe2699Val
chrE1	58107846	A	C	PASS	missense_variant	MODERATE	DNAH17	DNAH17	transcript	XM_045045263.1	protein_coding	59	c.9553T>G	p.Phe3185Val
chrE1	58107846	A	C	PASS	missense_variant	MODERATE	DNAH17	DNAH17	transcript	XM_045045262.1	protein_coding	80	c.12991T>G	p.Phe4331Val
chrE1	58147253	T	G	PASS	missense_variant&splice_region_variant	MODERATE	DNAH17	DNAH17	transcript	XM_023244151.2	protein_coding	45	c.7100A>C	p.Gln2367Pro
chrE1	58147253	T	G	PASS	missense_variant&splice_region_variant	MODERATE	DNAH17	DNAH17	transcript	XM_045045264.1	protein_coding	16	c.2204A>C	p.Gln735Pro
chrE1	58147253	T	G	PASS	missense_variant&splice_region_variant	MODERATE	DNAH17	DNAH17	transcript	XM_045045263.1	protein_coding	24	c.3662A>C	p.Gln1221Pro
chrE1	58147253	T	G	PASS	missense_variant&splice_region_variant	MODERATE	DNAH17	DNAH17	transcript	XM_045045262.1	protein_coding	45	c.7100A>C	p.Gln2367Pro
chrE1	59334052	C	T	PASS	missense_variant	MODERATE	GAA	GAA	transcript	XM_003997259.6	protein_coding	4	c.797C>T	p.Ser266Phe
chrE1	59334052	C	T	PASS	missense_variant	MODERATE	GAA	GAA	transcript	XM_006940651.5	protein_coding	4	c.797C>T	p.Ser266Phe
chrE1	59334052	C	T	PASS	missense_variant	MODERATE	GAA	GAA	transcript	XM_006940652.4	protein_coding	4	c.797C>T	p.Ser266Phe
chrE1	59334052	C	T	PASS	missense_variant	MODERATE	GAA	GAA	transcript	XM_006940653.4	protein_coding	3	c.287C>T	p.Ser96Phe
chrE1	59491832	T	G	PASS	missense_variant	MODERATE	RNF213	RNF213	transcript	XM_019818352.3	protein_coding	30	c.8296T>G	p.Phe2766Val
chrE1	59491832	T	G	PASS	missense_variant	MODERATE	RNF213	RNF213	transcript	XM_045044705.1	protein_coding	29	c.8293T>G	p.Phe2765Val
chrE1	59491832	T	G	PASS	missense_variant	MODERATE	RNF213	RNF213	transcript	XM_045044706.1	protein_coding	28	c.8152T>G	p.Phe2718Val
chrE1	59491832	T	G	PASS	missense_variant	MODERATE	RNF213	RNF213	transcript	XM_045044707.1	protein_coding	27	c.8083T>G	p.Phe2695Val
chrE1	59491832	T	G	PASS	missense_variant	MODERATE	RNF213	RNF213	transcript	XM_045044708.1	protein_coding	21	c.6496T>G	p.Phe2166Val
chrE1	59491832	T	G	PASS	missense_variant	MODERATE	RNF213	RNF213	transcript	XM_045044710.1	protein_coding	16	c.5410T>G	p.Phe1804Val
chrE1	59994486	C	T	PASS	missense_variant	MODERATE	LOC123381843	LOC123381843	transcript	XM_045044185.1	protein_coding	1	c.74C>T	p.Ser25Leu
chrE1	60064144	G	A	PASS	missense_variant	MODERATE	BAIAP2	BAIAP2	transcript	XM_003997264.6	protein_coding	9	c.878G>A	p.Ser293Asn
chrE1	60064144	G	A	PASS	missense_variant	MODERATE	BAIAP2	BAIAP2	transcript	XM_003997263.6	protein_coding	8	c.818G>A	p.Ser273Asn
chrE1	60064144	G	A	PASS	missense_variant	MODERATE	BAIAP2	BAIAP2	transcript	XM_045044206.1	protein_coding	8	c.818G>A	p.Ser273Asn
chrE1	60064144	G	A	PASS	missense_variant	MODERATE	BAIAP2	BAIAP2	transcript	XM_045044207.1	protein_coding	8	c.818G>A	p.Ser273Asn
chrE1	60079638	C	T	PASS	missense_variant	MODERATE	AATK	AATK	transcript	XM_023244279.2	protein_coding	11	c.2768G>A	p.Arg923His
chrE1	60079638	C	T	PASS	missense_variant	MODERATE	AATK	AATK	transcript	XM_019818379.3	protein_coding	9	c.2057G>A	p.Arg686His
chrE1	60079638	C	T	PASS	missense_variant	MODERATE	AATK	AATK	transcript	XM_045044402.1	protein_coding	10	c.2429G>A	p.Arg810His
chrE1	60079638	C	T	PASS	missense_variant	MODERATE	AATK	AATK	transcript	XM_023244282.2	protein_coding	11	c.2429G>A	p.Arg810His
chrE1	60079638	C	T	PASS	missense_variant	MODERATE	AATK	AATK	transcript	XM_023244280.2	protein_coding	11	c.2624G>A	p.Arg875His
chrE1	60079638	C	T	PASS	missense_variant	MODERATE	AATK	AATK	transcript	XM_045044401.1	protein_coding	11	c.2597G>A	p.Arg866His
chrE1	60079638	C	T	PASS	missense_variant	MODERATE	AATK	AATK	transcript	XM_045044403.1	protein_coding	10	c.2429G>A	p.Arg810His
chrE1	60079638	C	T	PASS	missense_variant	MODERATE	AATK	AATK	transcript	XM_023244283.2	protein_coding	10	c.2429G>A	p.Arg810His
chrE1	60079638	C	T	PASS	missense_variant	MODERATE	AATK	AATK	transcript	XM_023244281.2	protein_coding	11	c.2690G>A	p.Arg897His
chrE1	60132633	C	T	PASS	missense_variant	MODERATE	CEP131	CEP131	transcript	XM_045044561.1	protein_coding	13	c.1376G>A	p.Gly459Asp
chrE1	60132633	C	T	PASS	missense_variant	MODERATE	CEP131	CEP131	transcript	XM_045044573.1	protein_coding	8	c.788G>A	p.Gly263Asp
chrE1	60132633	C	T	PASS	missense_variant	MODERATE	CEP131	CEP131	transcript	XM_045044572.1	protein_coding	8	c.833G>A	p.Gly278Asp
chrE1	60132633	C	T	PASS	missense_variant	MODERATE	CEP131	CEP131	transcript	XM_045044569.1	protein_coding	11	c.1364G>A	p.Gly455Asp
chrE1	60132633	C	T	PASS	missense_variant	MODERATE	CEP131	CEP131	transcript	XM_045044565.1	protein_coding	11	c.1376G>A	p.Gly459Asp
chrE1	60132633	C	T	PASS	missense_variant	MODERATE	CEP131	CEP131	transcript	XM_045044567.1	protein_coding	11	c.1364G>A	p.Gly455Asp
chrE1	60132633	C	T	PASS	missense_variant	MODERATE	CEP131	CEP131	transcript	XM_045044568.1	protein_coding	11	c.1376G>A	p.Gly459Asp
chrE1	60132633	C	T	PASS	missense_variant	MODERATE	CEP131	CEP131	transcript	XM_045044563.1	protein_coding	12	c.1376G>A	p.Gly459Asp
chrE1	60132633	C	T	PASS	missense_variant	MODERATE	CEP131	CEP131	transcript	XM_045044564.1	protein_coding	11	c.1364G>A	p.Gly455Asp
chrE1	60132633	C	T	PASS	missense_variant	MODERATE	CEP131	CEP131	transcript	XM_045044566.1	protein_coding	11	c.1376G>A	p.Gly459Asp
chrE1	60132633	C	T	PASS	missense_variant	MODERATE	CEP131	CEP131	transcript	XM_045044571.1	protein_coding	9	c.1121G>A	p.Gly374Asp
chrE1	60132633	C	T	PASS	missense_variant	MODERATE	CEP131	CEP131	transcript	XM_045044562.1	protein_coding	12	c.1376G>A	p.Gly459Asp
chrE1	60431767	G	A	PASS	missense_variant	MODERATE	FSCN2	FSCN2	transcript	XM_003997267.6	protein_coding	1	c.214G>A	p.Glu72Lys
chrE2	88088	G	A	PASS	missense_variant	MODERATE	LOC101088444	LOC101088444	transcript	XM_045045757.1	protein_coding	4	c.1930C>T	p.Leu644Phe
chrE2	88088	G	A	PASS	missense_variant	MODERATE	LOC101088444	LOC101088444	transcript	XM_045045761.1	protein_coding	4	c.1930C>T	p.Leu644Phe
chrE2	88088	G	A	PASS	missense_variant	MODERATE	LOC101088444	LOC101088444	transcript	XM_045045758.1	protein_coding	4	c.1930C>T	p.Leu644Phe
chrE2	88088	G	A	PASS	missense_variant	MODERATE	LOC101088444	LOC101088444	transcript	XM_045045762.1	protein_coding	4	c.1930C>T	p.Leu644Phe
chrE2	88088	G	A	PASS	missense_variant	MODERATE	LOC101088444	LOC101088444	transcript	XM_045045763.1	protein_coding	4	c.1930C>T	p.Leu644Phe
chrE2	88088	G	A	PASS	missense_variant	MODERATE	LOC101088444	LOC101088444	transcript	XM_045045760.1	protein_coding	4	c.1930C>T	p.Leu644Phe
chrE2	104627	A	AT	PASS	frameshift_variant	HIGH	MZF1	MZF1	transcript	XM_019818447.3	protein_coding	2	c.155dupT	p.Leu52fs
chrE2	154951	T	C	PASS	missense_variant	MODERATE	SLC27A5	SLC27A5	transcript	XM_003997338.6	protein_coding	1	c.148T>C	p.Trp50Arg
chrE2	155443	G	A	PASS	missense_variant	MODERATE	SLC27A5	SLC27A5	transcript	XM_003997338.6	protein_coding	1	c.640G>A	p.Val214Ile
chrE2	161454	C	A	PASS	missense_variant	MODERATE	SLC27A5	SLC27A5	transcript	XM_003997338.6	protein_coding	11	c.1990C>A	p.Gln664Lys
chrE2	161482	C	T	PASS	missense_variant	MODERATE	SLC27A5	SLC27A5	transcript	XM_003997338.6	protein_coding	11	c.2018C>T	p.Pro673Leu
chrE2	183459	C	T	PASS	missense_variant	MODERATE	ZNF446	ZNF446	transcript	XM_011289519.4	protein_coding	6	c.1514G>A	p.Arg505Lys
chrE2	183459	C	T	PASS	missense_variant	MODERATE	ZNF446	ZNF446	transcript	XM_045045770.1	protein_coding	7	c.1262G>A	p.Arg421Lys
chrE2	216488	A	T	PASS	missense_variant	MODERATE	LOC101089225	LOC101089225	transcript	XM_019818484.3	protein_coding	1	c.225A>T	p.Lys75Asn
chrE2	232644	GTCACATCC	G	PASS	frameshift_variant	HIGH	ZNF132	ZNF132	transcript	XM_045045754.1	protein_coding	1	c.54_61delACATCCTC	p.His19fs
chrE2	232706	A	T	PASS	missense_variant	MODERATE	ZNF132	ZNF132	transcript	XM_045045754.1	protein_coding	1	c.113A>T	p.Asp38Val
chrE2	3284655	C	T	PASS	missense_variant	MODERATE	SYT5	SYT5	transcript	XM_003997401.6	protein_coding	9	c.1123C>T	p.Arg375Trp
chrE2	3284655	C	T	PASS	missense_variant	MODERATE	SYT5	SYT5	transcript	XM_045046420.1	protein_coding	9	c.1117C>T	p.Arg373Trp
chrE2	3284655	C	T	PASS	missense_variant	MODERATE	SYT5	SYT5	transcript	XM_006940841.5	protein_coding	9	c.1120C>T	p.Arg374Trp
chrE2	3615002	G	A	PASS	missense_variant	MODERATE	CDC42EP5	CDC42EP5	transcript	XM_023246049.2	protein_coding	3	c.355G>A	p.Ala119Thr
chrE2	3615002	G	A	PASS	missense_variant	MODERATE	CDC42EP5	CDC42EP5	transcript	XM_023246052.2	protein_coding	3	c.355G>A	p.Ala119Thr
chrE2	3615002	G	A	PASS	missense_variant	MODERATE	CDC42EP5	CDC42EP5	transcript	XM_023246050.2	protein_coding	3	c.355G>A	p.Ala119Thr
chrE2	3615002	G	A	PASS	missense_variant	MODERATE	CDC42EP5	CDC42EP5	transcript	XM_023246051.2	protein_coding	3	c.355G>A	p.Ala119Thr
chrE2	3716015	G	A	PASS	missense_variant	MODERATE	LOC101082108	LOC101082108	transcript	XM_006940890.5	protein_coding	10	c.1055G>A	p.Arg352Gln
chrE2	3716015	G	A	PASS	missense_variant	MODERATE	LOC101082108	LOC101082108	transcript	XM_006940891.5	protein_coding	9	c.1004G>A	p.Arg335Gln
chrE2	3716015	G	A	PASS	missense_variant	MODERATE	LOC101082108	LOC101082108	transcript	XM_019819153.3	protein_coding	10	c.1010G>A	p.Arg337Gln
chrE2	3725692	A	C	PASS	missense_variant	MODERATE	LILRA5	LILRA5	transcript	XM_019819159.3	protein_coding	6	c.604A>C	p.Ile202Leu
chrE2	3725692	A	C	PASS	missense_variant	MODERATE	LILRA5	LILRA5	transcript	XM_019819155.3	protein_coding	7	c.889A>C	p.Ile297Leu
chrE2	3725692	A	C	PASS	missense_variant	MODERATE	LILRA5	LILRA5	transcript	XM_006940889.4	protein_coding	6	c.769A>C	p.Ile257Leu
chrE2	3725692	A	C	PASS	missense_variant	MODERATE	LILRA5	LILRA5	transcript	XM_019819157.3	protein_coding	7	c.820A>C	p.Ile274Leu
chrE2	3729819	G	A	PASS	missense_variant	MODERATE	LOC111558116	LOC111558116	transcript	XM_045045885.1	protein_coding	4	c.433G>A	p.Val145Met
chrE2	3729819	G	A	PASS	missense_variant	MODERATE	LOC111558116	LOC111558116	transcript	XM_023246044.2	protein_coding	4	c.433G>A	p.Val145Met
chrE2	3729819	G	A	PASS	missense_variant	MODERATE	LOC111558116	LOC111558116	transcript	XM_045045887.1	protein_coding	3	c.397G>A	p.Val133Met
chrE2	3729819	G	A	PASS	missense_variant	MODERATE	LOC111558116	LOC111558116	transcript	XM_045045886.1	protein_coding	4	c.433G>A	p.Val145Met
chrE2	3729819	G	A	PASS	missense_variant	MODERATE	LOC111558116	LOC111558116	transcript	XM_045045889.1	protein_coding	4	c.316G>A	p.Val106Met
chrE2	3729819	G	A	PASS	missense_variant	MODERATE	LOC111558116	LOC111558116	transcript	XM_045045890.1	protein_coding	4	c.433G>A	p.Val145Met
chrE2	3729862	G	A	PASS	missense_variant	MODERATE	LOC111558116	LOC111558116	transcript	XM_045045885.1	protein_coding	4	c.476G>A	p.Arg159His
chrE2	3729862	G	A	PASS	missense_variant	MODERATE	LOC111558116	LOC111558116	transcript	XM_023246044.2	protein_coding	4	c.476G>A	p.Arg159His
chrE2	3729862	G	A	PASS	missense_variant	MODERATE	LOC111558116	LOC111558116	transcript	XM_045045887.1	protein_coding	3	c.440G>A	p.Arg147His
chrE2	3729862	G	A	PASS	missense_variant	MODERATE	LOC111558116	LOC111558116	transcript	XM_045045886.1	protein_coding	4	c.476G>A	p.Arg159His
chrE2	3729862	G	A	PASS	missense_variant	MODERATE	LOC111558116	LOC111558116	transcript	XM_045045889.1	protein_coding	4	c.359G>A	p.Arg120His
chrE2	3729862	G	A	PASS	missense_variant	MODERATE	LOC111558116	LOC111558116	transcript	XM_045045890.1	protein_coding	4	c.476G>A	p.Arg159His
chrE2	3729968	T	TG	PASS	frameshift_variant	HIGH	LOC111558116	LOC111558116	transcript	XM_045045885.1	protein_coding	4	c.588dupG	p.Thr197fs
chrE2	3729968	T	TG	PASS	frameshift_variant	HIGH	LOC111558116	LOC111558116	transcript	XM_023246044.2	protein_coding	4	c.588dupG	p.Thr197fs
chrE2	3729968	T	TG	PASS	frameshift_variant	HIGH	LOC111558116	LOC111558116	transcript	XM_045045887.1	protein_coding	3	c.552dupG	p.Thr185fs
chrE2	3729968	T	TG	PASS	frameshift_variant	HIGH	LOC111558116	LOC111558116	transcript	XM_045045886.1	protein_coding	4	c.588dupG	p.Thr197fs
chrE2	3729968	T	TG	PASS	frameshift_variant	HIGH	LOC111558116	LOC111558116	transcript	XM_045045889.1	protein_coding	4	c.471dupG	p.Thr158fs
chrE2	3729968	T	TG	PASS	frameshift_variant	HIGH	LOC111558116	LOC111558116	transcript	XM_045045890.1	protein_coding	4	c.588dupG	p.Thr197fs
chrE2	3730390	A	G	PASS	missense_variant	MODERATE	LOC111558116	LOC111558116	transcript	XM_045045885.1	protein_coding	5	c.767A>G	p.Asp256Gly
chrE2	3730390	A	G	PASS	missense_variant	MODERATE	LOC111558116	LOC111558116	transcript	XM_023246044.2	protein_coding	5	c.767A>G	p.Asp256Gly
chrE2	3730390	A	G	PASS	missense_variant	MODERATE	LOC111558116	LOC111558116	transcript	XM_045045887.1	protein_coding	4	c.731A>G	p.Asp244Gly
chrE2	3730390	A	G	PASS	missense_variant	MODERATE	LOC111558116	LOC111558116	transcript	XM_045045886.1	protein_coding	5	c.767A>G	p.Asp256Gly
chrE2	3730390	A	G	PASS	missense_variant	MODERATE	LOC111558116	LOC111558116	transcript	XM_045045889.1	protein_coding	5	c.650A>G	p.Asp217Gly
chrE2	3730398	G	A	PASS	missense_variant	MODERATE	LOC111558116	LOC111558116	transcript	XM_045045885.1	protein_coding	5	c.775G>A	p.Ala259Thr
chrE2	3730398	G	A	PASS	missense_variant	MODERATE	LOC111558116	LOC111558116	transcript	XM_023246044.2	protein_coding	5	c.775G>A	p.Ala259Thr
chrE2	3730398	G	A	PASS	missense_variant	MODERATE	LOC111558116	LOC111558116	transcript	XM_045045887.1	protein_coding	4	c.739G>A	p.Ala247Thr
chrE2	3730398	G	A	PASS	missense_variant	MODERATE	LOC111558116	LOC111558116	transcript	XM_045045886.1	protein_coding	5	c.775G>A	p.Ala259Thr
chrE2	3730398	G	A	PASS	missense_variant	MODERATE	LOC111558116	LOC111558116	transcript	XM_045045889.1	protein_coding	5	c.658G>A	p.Ala220Thr
chrE2	3731051	C	G	PASS	missense_variant	MODERATE	LOC111558116	LOC111558116	transcript	XM_045045885.1	protein_coding	6	c.1124C>G	p.Ser375Cys
chrE2	3731051	C	G	PASS	missense_variant	MODERATE	LOC111558116	LOC111558116	transcript	XM_023246044.2	protein_coding	6	c.1124C>G	p.Ser375Cys
chrE2	3731051	C	G	PASS	missense_variant	MODERATE	LOC111558116	LOC111558116	transcript	XM_045045887.1	protein_coding	5	c.1088C>G	p.Ser363Cys
chrE2	3731051	C	G	PASS	missense_variant	MODERATE	LOC111558116	LOC111558116	transcript	XM_045045886.1	protein_coding	6	c.1124C>G	p.Ser375Cys
chrE2	3731051	C	G	PASS	missense_variant	MODERATE	LOC111558116	LOC111558116	transcript	XM_045045889.1	protein_coding	6	c.1007C>G	p.Ser336Cys
chrE2	3731051	C	G	PASS	missense_variant	MODERATE	LOC111558116	LOC111558116	transcript	XM_045045890.1	protein_coding	5	c.842C>G	p.Ser281Cys
chrE2	3736318	T	A	PASS	missense_variant	MODERATE	LOC111558116	LOC111558116	transcript	XM_045045885.1	protein_coding	8	c.1337T>A	p.Ile446Asn
chrE2	3736318	T	A	PASS	missense_variant	MODERATE	LOC111558116	LOC111558116	transcript	XM_023246044.2	protein_coding	7	c.1289T>A	p.Ile430Asn
chrE2	3736318	T	A	PASS	missense_variant	MODERATE	LOC111558116	LOC111558116	transcript	XM_045045887.1	protein_coding	7	c.1301T>A	p.Ile434Asn
chrE2	3736318	T	A	PASS	missense_variant	MODERATE	LOC111558116	LOC111558116	transcript	XM_045045886.1	protein_coding	8	c.1334T>A	p.Ile445Asn
chrE2	3736318	T	A	PASS	missense_variant	MODERATE	LOC111558116	LOC111558116	transcript	XM_045045889.1	protein_coding	8	c.1220T>A	p.Ile407Asn
chrE2	3736318	T	A	PASS	missense_variant	MODERATE	LOC111558116	LOC111558116	transcript	XM_045045890.1	protein_coding	7	c.1055T>A	p.Ile352Asn
chrE2	3753407	C	A	PASS	missense_variant	MODERATE	LOC102899271	LOC102899271	transcript	XM_045045866.1	protein_coding	5	c.794C>A	p.Pro265His
chrE2	3753407	C	A	PASS	missense_variant	MODERATE	LOC102899271	LOC102899271	transcript	XM_045045878.1	protein_coding	4	c.509C>A	p.Pro170His
chrE2	3753407	C	A	PASS	missense_variant	MODERATE	LOC102899271	LOC102899271	transcript	XM_045045875.1	protein_coding	5	c.794C>A	p.Pro265His
chrE2	3753407	C	A	PASS	missense_variant	MODERATE	LOC102899271	LOC102899271	transcript	XM_045045876.1	protein_coding	5	c.794C>A	p.Pro265His
chrE2	3753407	C	A	PASS	missense_variant	MODERATE	LOC102899271	LOC102899271	transcript	XM_045045867.1	protein_coding	5	c.794C>A	p.Pro265His
chrE2	3753407	C	A	PASS	missense_variant	MODERATE	LOC102899271	LOC102899271	transcript	XM_045045868.1	protein_coding	5	c.794C>A	p.Pro265His
chrE2	3753407	C	A	PASS	missense_variant	MODERATE	LOC102899271	LOC102899271	transcript	XM_045045869.1	protein_coding	5	c.794C>A	p.Pro265His
chrE2	3753407	C	A	PASS	missense_variant	MODERATE	LOC102899271	LOC102899271	transcript	XM_045045870.1	protein_coding	5	c.794C>A	p.Pro265His
chrE2	3753407	C	A	PASS	missense_variant	MODERATE	LOC102899271	LOC102899271	transcript	XM_045045871.1	protein_coding	5	c.794C>A	p.Pro265His
chrE2	3753407	C	A	PASS	missense_variant	MODERATE	LOC102899271	LOC102899271	transcript	XM_045045872.1	protein_coding	5	c.794C>A	p.Pro265His
chrE2	3753407	C	A	PASS	missense_variant	MODERATE	LOC102899271	LOC102899271	transcript	XM_045045873.1	protein_coding	5	c.794C>A	p.Pro265His
chrE2	3753407	C	A	PASS	missense_variant	MODERATE	LOC102899271	LOC102899271	transcript	XM_045045874.1	protein_coding	5	c.794C>A	p.Pro265His
chrE2	3753407	C	A	PASS	missense_variant	MODERATE	LOC102899271	LOC102899271	transcript	XM_045045877.1	protein_coding	5	c.794C>A	p.Pro265His
chrE2	3753407	C	A	PASS	missense_variant	MODERATE	LOC102899271	LOC102899271	transcript	XM_045045880.1	protein_coding	5	c.794C>A	p.Pro265His
chrE2	3771907	G	T	PASS	missense_variant	MODERATE	LOC101082866	LOC101082866	transcript	XM_045045881.1	protein_coding	6	c.1045C>A	p.Leu349Ile
chrE2	3771907	G	T	PASS	missense_variant	MODERATE	LOC101082866	LOC101082866	transcript	XM_045045882.1	protein_coding	6	c.1045C>A	p.Leu349Ile
chrE2	3771907	G	T	PASS	missense_variant	MODERATE	LOC101082866	LOC101082866	transcript	XM_045045884.1	protein_coding	5	c.763C>A	p.Leu255Ile
chrE2	3771907	G	T	PASS	missense_variant	MODERATE	LOC101082866	LOC101082866	transcript	XM_045045883.1	protein_coding	6	c.928C>A	p.Leu310Ile
chrE2	3773012	C	T	PASS	missense_variant	MODERATE	LOC101082866	LOC101082866	transcript	XM_045045881.1	protein_coding	4	c.476G>A	p.Arg159His
chrE2	3773012	C	T	PASS	missense_variant	MODERATE	LOC101082866	LOC101082866	transcript	XM_045045882.1	protein_coding	4	c.476G>A	p.Arg159His
chrE2	3773012	C	T	PASS	missense_variant	MODERATE	LOC101082866	LOC101082866	transcript	XM_045045884.1	protein_coding	4	c.476G>A	p.Arg159His
chrE2	3773012	C	T	PASS	missense_variant	MODERATE	LOC101082866	LOC101082866	transcript	XM_045045883.1	protein_coding	4	c.359G>A	p.Arg120His
chrE2	3773055	C	T	PASS	missense_variant	MODERATE	LOC101082866	LOC101082866	transcript	XM_045045881.1	protein_coding	4	c.433G>A	p.Val145Met
chrE2	3773055	C	T	PASS	missense_variant	MODERATE	LOC101082866	LOC101082866	transcript	XM_045045882.1	protein_coding	4	c.433G>A	p.Val145Met
chrE2	3773055	C	T	PASS	missense_variant	MODERATE	LOC101082866	LOC101082866	transcript	XM_045045884.1	protein_coding	4	c.433G>A	p.Val145Met
chrE2	3773055	C	T	PASS	missense_variant	MODERATE	LOC101082866	LOC101082866	transcript	XM_045045883.1	protein_coding	4	c.316G>A	p.Val106Met
chrE2	5597934	G	C	PASS	missense_variant	MODERATE	LOC101083469	LOC101083469	transcript	XM_019818494.3	protein_coding	4	c.1868C>G	p.Thr623Ser
chrE2	5667507	A	G	PASS	missense_variant	MODERATE	FELCATV1R6	FELCATV1R6	transcript	NM_001167478.1	protein_coding	1	c.382A>G	p.Met128Val
chrE2	6014415	GCT	G	PASS	frameshift_variant	HIGH	LOC111559146	LOC111559146	transcript	XM_023249707.2	protein_coding	3	c.607_608delAG	p.Ser203fs
chrE2	6023378	A	C	PASS	start_lost	HIGH	LOC105261236	LOC105261236	transcript	XM_023244982.2	protein_coding	1	c.2T>G	p.Met1?
chrE2	7772427	C	G	PASS	missense_variant	MODERATE	MYH14	MYH14	transcript	XM_045046318.1	protein_coding	31	c.3868G>C	p.Glu1290Gln
chrE2	7996544	G	A	PASS	missense_variant	MODERATE	ATF5	ATF5	transcript	XM_006940973.4	protein_coding	4	c.733C>T	p.Arg245Trp
chrE2	11679754	C	T	PASS	missense_variant	MODERATE	BCL3	BCL3	transcript	XM_023245186.2	protein_coding	4	c.625G>A	p.Ala209Thr
chrE2	11679754	C	T	PASS	missense_variant	MODERATE	BCL3	BCL3	transcript	XM_045046090.1	protein_coding	4	c.559G>A	p.Ala187Thr
chrE2	13196968	C	T	PASS	missense_variant	MODERATE	CIC	CIC	transcript	XM_019819484.3	protein_coding	2	c.628C>T	p.Arg210Trp
chrE2	13196968	C	T	PASS	missense_variant	MODERATE	CIC	CIC	transcript	XM_045046468.1	protein_coding	2	c.628C>T	p.Arg210Trp
chrE2	13196968	C	T	PASS	missense_variant	MODERATE	CIC	CIC	transcript	XM_045046467.1	protein_coding	2	c.628C>T	p.Arg210Trp
chrE2	13196968	C	T	PASS	missense_variant	MODERATE	CIC	CIC	transcript	XM_045046465.1	protein_coding	2	c.628C>T	p.Arg210Trp
chrE2	13196968	C	T	PASS	missense_variant	MODERATE	CIC	CIC	transcript	XM_045046466.1	protein_coding	2	c.628C>T	p.Arg210Trp
chrE2	13198388	C	CCCCCCCCCCCCCCCCCCCCCCCCGGCGCCGCGCGGGTGGGGGCCCCGG	ReadPosRankSum-2	disruptive_inframe_insertion	MODERATE	CIC	CIC	transcript	XM_019819484.3	protein_coding	2	c.2050_2051insCCCCCCCCCCCCCCCCCCCCCGGCGCCGCGCGGGTGGGGGCCCCGGCC	p.Pro683_His684insProProProProProProProArgArgArgAlaGlyGlyGlyProGly
chrE2	13198388	C	CCCCCCCCCCCCCCCCCCCCCCCCGGCGCCGCGCGGGTGGGGGCCCCGG	ReadPosRankSum-2	disruptive_inframe_insertion	MODERATE	CIC	CIC	transcript	XM_045046468.1	protein_coding	2	c.2050_2051insCCCCCCCCCCCCCCCCCCCCCGGCGCCGCGCGGGTGGGGGCCCCGGCC	p.Pro683_His684insProProProProProProProArgArgArgAlaGlyGlyGlyProGly
chrE2	13198388	C	CCCCCCCCCCCCCCCCCCCCCCCCGGCGCCGCGCGGGTGGGGGCCCCGG	ReadPosRankSum-2	disruptive_inframe_insertion	MODERATE	CIC	CIC	transcript	XM_045046467.1	protein_coding	2	c.2050_2051insCCCCCCCCCCCCCCCCCCCCCGGCGCCGCGCGGGTGGGGGCCCCGGCC	p.Pro683_His684insProProProProProProProArgArgArgAlaGlyGlyGlyProGly
chrE2	13198388	C	CCCCCCCCCCCCCCCCCCCCCCCCGGCGCCGCGCGGGTGGGGGCCCCGG	ReadPosRankSum-2	disruptive_inframe_insertion	MODERATE	CIC	CIC	transcript	XM_045046465.1	protein_coding	2	c.2050_2051insCCCCCCCCCCCCCCCCCCCCCGGCGCCGCGCGGGTGGGGGCCCCGGCC	p.Pro683_His684insProProProProProProProArgArgArgAlaGlyGlyGlyProGly
chrE2	13198388	C	CCCCCCCCCCCCCCCCCCCCCCCCGGCGCCGCGCGGGTGGGGGCCCCGG	ReadPosRankSum-2	disruptive_inframe_insertion	MODERATE	CIC	CIC	transcript	XM_045046466.1	protein_coding	2	c.2050_2051insCCCCCCCCCCCCCCCCCCCCCGGCGCCGCGCGGGTGGGGGCCCCGGCC	p.Pro683_His684insProProProProProProProArgArgArgAlaGlyGlyGlyProGly
chrE2	13748880	CAGG	C	PASS	conservative_inframe_deletion&splice_region_variant	MODERATE	CYP2B6	CYP2B6	transcript	XM_023245329.2	protein_coding	6	c.823_825delGAG	p.Glu275del
chrE2	13892705	C	G	PASS	missense_variant	MODERATE	LOC101087695	LOC101087695	transcript	XM_045046996.1	protein_coding	10	c.1621C>G	p.Gln541Glu
chrE2	14190395	G	A	PASS	missense_variant	MODERATE	PRX	PRX	transcript	XM_011289887.4	protein_coding	7	c.1531G>A	p.Val511Ile
chrE2	14190395	G	A	PASS	missense_variant	MODERATE	PRX	PRX	transcript	XM_019819517.3	protein_coding	7	c.1504G>A	p.Val502Ile
chrE2	14190395	G	A	PASS	missense_variant	MODERATE	PRX	PRX	transcript	XM_003997796.5	protein_coding	7	c.1219G>A	p.Val407Ile
chrE2	14190395	G	A	PASS	missense_variant	MODERATE	PRX	PRX	transcript	XM_019819518.3	protein_coding	6	c.1219G>A	p.Val407Ile
chrE2	14190395	G	A	PASS	missense_variant	MODERATE	PRX	PRX	transcript	XM_045046062.1	protein_coding	3	c.802G>A	p.Val268Ile
chrE2	14190395	G	A	PASS	missense_variant	MODERATE	PRX	PRX	transcript	XM_045046063.1	protein_coding	4	c.802G>A	p.Val268Ile
chrE2	14190395	G	A	PASS	missense_variant	MODERATE	PRX	PRX	transcript	XM_045046061.1	protein_coding	4	c.1153G>A	p.Val385Ile
chrE2	14208124	C	G	PASS	missense_variant	MODERATE	PLD3	PLD3	transcript	XM_006941250.4	protein_coding	6	c.438G>C	p.Glu146Asp
chrE2	14208124	C	G	PASS	missense_variant	MODERATE	PLD3	PLD3	transcript	XM_019819521.2	protein_coding	6	c.438G>C	p.Glu146Asp
chrE2	14208124	C	G	PASS	missense_variant	MODERATE	PLD3	PLD3	transcript	XM_006941251.5	protein_coding	6	c.438G>C	p.Glu146Asp
chrE2	14208124	C	G	PASS	missense_variant	MODERATE	PLD3	PLD3	transcript	XM_019819523.2	protein_coding	6	c.438G>C	p.Glu146Asp
chrE2	15081018	C	T	PASS	missense_variant	MODERATE	SIRT2	SIRT2	transcript	XM_045046517.1	protein_coding	17	c.1361C>T	p.Ser454Leu
chrE2	15081018	C	T	PASS	missense_variant	MODERATE	SIRT2	SIRT2	transcript	XM_011289873.3	protein_coding	17	c.1358C>T	p.Ser453Leu
chrE2	15081018	C	T	PASS	missense_variant	MODERATE	SIRT2	SIRT2	transcript	XM_045046519.1	protein_coding	18	c.1298C>T	p.Ser433Leu
chrE2	15081018	C	T	PASS	missense_variant	MODERATE	SIRT2	SIRT2	transcript	XM_045046518.1	protein_coding	16	c.1292C>T	p.Ser431Leu
chrE2	15081018	C	T	PASS	missense_variant	MODERATE	SIRT2	SIRT2	transcript	XM_006941290.4	protein_coding	16	c.1283C>T	p.Ser428Leu
chrE2	15081018	C	T	PASS	missense_variant	MODERATE	SIRT2	SIRT2	transcript	XM_045046520.1	protein_coding	17	c.1229C>T	p.Ser410Leu
chrE2	15081018	C	T	PASS	missense_variant	MODERATE	SIRT2	SIRT2	transcript	XM_045046521.1	protein_coding	17	c.1118C>T	p.Ser373Leu
chrE2	15081018	C	T	PASS	missense_variant	MODERATE	SIRT2	SIRT2	transcript	XM_003997822.6	protein_coding	16	c.1151C>T	p.Ser384Leu
chrE2	15081018	C	T	PASS	missense_variant	MODERATE	SIRT2	SIRT2	transcript	XM_045046524.1	protein_coding	18	c.1118C>T	p.Ser373Leu
chrE2	15081018	C	T	PASS	missense_variant	MODERATE	SIRT2	SIRT2	transcript	XM_045046523.1	protein_coding	18	c.1118C>T	p.Ser373Leu
chrE2	15437913	T	G	PASS	missense_variant&splice_region_variant	MODERATE	FAM98C	FAM98C	transcript	XM_045045619.1	protein_coding	3	c.379A>C	p.Ser127Arg
chrE2	15437913	T	G	PASS	missense_variant&splice_region_variant	MODERATE	FAM98C	FAM98C	transcript	XM_045045620.1	protein_coding	3	c.379A>C	p.Ser127Arg
chrE2	16174359	G	C	PASS	missense_variant	MODERATE	ZNF527	ZNF527	transcript	XM_003997838.5	protein_coding	5	c.701G>C	p.Ser234Thr
chrE2	16174359	G	C	PASS	missense_variant	MODERATE	ZNF527	ZNF527	transcript	XM_019818747.2	protein_coding	5	c.611G>C	p.Ser204Thr
chrE2	16174359	G	C	PASS	missense_variant	MODERATE	ZNF527	ZNF527	transcript	XM_006941320.4	protein_coding	3	c.467G>C	p.Ser156Thr
chrE2	16650168	C	G	PASS	missense_variant	MODERATE	LOC102900191	LOC102900191	transcript	XM_045045443.1	protein_coding	7	c.306G>C	p.Trp102Cys
chrE2	18353030	A	T	PASS	missense_variant	MODERATE	GRAMD1A	GRAMD1A	transcript	XM_045045812.1	protein_coding	1	c.41T>A	p.Val14Glu
chrE2	26331216	C	T	PASS	missense_variant	MODERATE	ABCC12	ABCC12	transcript	XM_019819692.3	protein_coding	15	c.2105G>A	p.Arg702Gln
chrE2	26331216	C	T	PASS	missense_variant	MODERATE	ABCC12	ABCC12	transcript	XM_045046060.1	protein_coding	11	c.1364G>A	p.Arg455Gln
chrE2	26331216	C	T	PASS	missense_variant	MODERATE	ABCC12	ABCC12	transcript	XM_045046057.1	protein_coding	14	c.1916G>A	p.Arg639Gln
chrE2	26331216	C	T	PASS	missense_variant	MODERATE	ABCC12	ABCC12	transcript	XM_006941488.4	protein_coding	15	c.2105G>A	p.Arg702Gln
chrE2	26331216	C	T	PASS	missense_variant	MODERATE	ABCC12	ABCC12	transcript	XM_019819695.3	protein_coding	14	c.1949G>A	p.Arg650Gln
chrE2	26331216	C	T	PASS	missense_variant	MODERATE	ABCC12	ABCC12	transcript	XM_023245345.2	protein_coding	14	c.1901G>A	p.Arg634Gln
chrE2	26331216	C	T	PASS	missense_variant	MODERATE	ABCC12	ABCC12	transcript	XM_045046058.1	protein_coding	14	c.1871G>A	p.Arg624Gln
chrE2	26331216	C	T	PASS	missense_variant	MODERATE	ABCC12	ABCC12	transcript	XM_045046059.1	protein_coding	14	c.1871G>A	p.Arg624Gln
chrE2	26331216	C	T	PASS	missense_variant	MODERATE	ABCC12	ABCC12	transcript	XM_019819698.3	protein_coding	15	c.2105G>A	p.Arg702Gln
chrE2	27957606	C	T	PASS	missense_variant	MODERATE	LOC102902033	LOC102902033	transcript	XM_045045851.1	protein_coding	7	c.782G>A	p.Ser261Asn
chrE2	28267317	G	A	PASS	missense_variant&splice_region_variant	MODERATE	ADCY7	ADCY7	transcript	XM_019819729.3	protein_coding	10	c.1367G>A	p.Arg456Gln
chrE2	28267317	G	A	PASS	missense_variant&splice_region_variant	MODERATE	ADCY7	ADCY7	transcript	XM_045047183.1	protein_coding	10	c.1367G>A	p.Arg456Gln
chrE2	28267317	G	A	PASS	missense_variant&splice_region_variant	MODERATE	ADCY7	ADCY7	transcript	XM_045047182.1	protein_coding	10	c.1367G>A	p.Arg456Gln
chrE2	28267317	G	A	PASS	missense_variant&splice_region_variant	MODERATE	ADCY7	ADCY7	transcript	XM_019819728.3	protein_coding	10	c.1367G>A	p.Arg456Gln
chrE2	28267317	G	A	PASS	missense_variant&splice_region_variant	MODERATE	ADCY7	ADCY7	transcript	XM_045047188.1	protein_coding	10	c.1367G>A	p.Arg456Gln
chrE2	28267317	G	A	PASS	missense_variant&splice_region_variant	MODERATE	ADCY7	ADCY7	transcript	XM_045047187.1	protein_coding	10	c.1367G>A	p.Arg456Gln
chrE2	28267317	G	A	PASS	missense_variant&splice_region_variant	MODERATE	ADCY7	ADCY7	transcript	XM_045047184.1	protein_coding	10	c.1367G>A	p.Arg456Gln
chrE2	28267317	G	A	PASS	missense_variant&splice_region_variant	MODERATE	ADCY7	ADCY7	transcript	XM_045047186.1	protein_coding	10	c.1367G>A	p.Arg456Gln
chrE2	28267317	G	A	PASS	missense_variant&splice_region_variant	MODERATE	ADCY7	ADCY7	transcript	XM_019819730.3	protein_coding	8	c.1028G>A	p.Arg343Gln
chrE2	55457061	C	T	PASS	missense_variant	MODERATE	HSD17B2	HSD17B2	transcript	XM_003998308.4	protein_coding	5	c.976C>T	p.Arg326Trp
chrE2	57294369	T	TCATTTCTCCCGCATGGGAGCA	PASS	splice_acceptor_variant&intron_variant	HIGH	WFDC1	WFDC1	transcript	XM_045045947.1	protein_coding	3	c.54-2_54-1insCATTTCTCCCGCATGGGAGCA
chrE2	58446108	C	T	PASS	missense_variant	MODERATE	LOC101089914	LOC101089914	transcript	XM_045047092.1	protein_coding	3	c.124C>T	p.Arg42Cys
chrE2	58446108	C	T	PASS	missense_variant	MODERATE	LOC101089914	LOC101089914	transcript	XM_023245612.2	protein_coding	2	c.124C>T	p.Arg42Cys
chrE2	60753939	C	T	PASS	missense_variant	MODERATE	GALNS	GALNS	transcript	XM_023245710.2	protein_coding	9	c.1015G>A	p.Gly339Arg
chrE3	6428490	C	G	PASS	splice_donor_variant&intron_variant	HIGH	KPNA7	KPNA7	transcript	XM_045048100.1	protein_coding	1	c.227+1G>C
chrE3	7345504	T	C	PASS	missense_variant	MODERATE	LOC101098422	LOC101098422	transcript	XM_023246661.2	protein_coding	7	c.1246A>G	p.Thr416Ala
chrE3	7345504	T	C	PASS	missense_variant	MODERATE	LOC101098422	LOC101098422	transcript	XM_045048323.1	protein_coding	7	c.1246A>G	p.Thr416Ala
chrE3	7345504	T	C	PASS	missense_variant	MODERATE	LOC101098422	LOC101098422	transcript	XM_045048322.1	protein_coding	7	c.1246A>G	p.Thr416Ala
chrE3	7345504	T	C	PASS	missense_variant	MODERATE	LOC101098422	LOC101098422	transcript	XM_023246659.2	protein_coding	8	c.1123A>G	p.Thr375Ala
chrE3	7345504	T	C	PASS	missense_variant	MODERATE	LOC101098422	LOC101098422	transcript	XM_045048324.1	protein_coding	9	c.1123A>G	p.Thr375Ala
chrE3	7345504	T	C	PASS	missense_variant	MODERATE	LOC101098422	LOC101098422	transcript	XM_045048325.1	protein_coding	7	c.1123A>G	p.Thr375Ala
chrE3	7345504	T	C	PASS	missense_variant	MODERATE	LOC101098422	LOC101098422	transcript	XM_045048326.1	protein_coding	6	c.1099A>G	p.Thr367Ala
chrE3	7345504	T	C	PASS	missense_variant	MODERATE	LOC101098422	LOC101098422	transcript	XM_045048327.1	protein_coding	9	c.1099A>G	p.Thr367Ala
chrE3	7433455	C	G	PASS	missense_variant	MODERATE	STAG3	STAG3	transcript	XM_006941976.4	protein_coding	3	c.5C>G	p.Pro2Arg
chrE3	7433455	C	G	PASS	missense_variant	MODERATE	STAG3	STAG3	transcript	XM_045048318.1	protein_coding	3	c.5C>G	p.Pro2Arg
chrE3	7433455	C	G	PASS	missense_variant	MODERATE	STAG3	STAG3	transcript	XM_045048319.1	protein_coding	3	c.5C>G	p.Pro2Arg
chrE3	7433455	C	G	PASS	missense_variant	MODERATE	STAG3	STAG3	transcript	XM_045048320.1	protein_coding	3	c.5C>G	p.Pro2Arg
chrE3	7433455	C	G	PASS	missense_variant	MODERATE	STAG3	STAG3	transcript	XM_045048321.1	protein_coding	3	c.5C>G	p.Pro2Arg
chrE3	7433455	C	G	PASS	missense_variant	MODERATE	STAG3	STAG3	transcript	XM_019820487.2	protein_coding	3	c.5C>G	p.Pro2Arg
chrE3	7433455	C	G	PASS	missense_variant	MODERATE	STAG3	STAG3	transcript	XM_045048317.1	protein_coding	3	c.5C>G	p.Pro2Arg
chrE3	9125635	C	T	PASS	splice_donor_variant&intron_variant	HIGH	UPK3BL2	UPK3BL2	transcript	XM_023246650.2	protein_coding	3	c.-660+1G>A
chrE3	13894562	C	G	PASS	missense_variant	MODERATE	AUTS2	AUTS2	transcript	XM_045047808.1	protein_coding	8	c.1270C>G	p.Pro424Ala
chrE3	13894562	C	G	PASS	missense_variant	MODERATE	AUTS2	AUTS2	transcript	XM_023246462.2	protein_coding	7	c.1168C>G	p.Pro390Ala
chrE3	13894562	C	G	PASS	missense_variant	MODERATE	AUTS2	AUTS2	transcript	XM_023246464.2	protein_coding	7	c.1168C>G	p.Pro390Ala
chrE3	13894562	C	G	PASS	missense_variant	MODERATE	AUTS2	AUTS2	transcript	XM_045047809.1	protein_coding	8	c.1270C>G	p.Pro424Ala
chrE3	13894562	C	G	PASS	missense_variant	MODERATE	AUTS2	AUTS2	transcript	XM_045047810.1	protein_coding	8	c.1270C>G	p.Pro424Ala
chrE3	13894562	C	G	PASS	missense_variant	MODERATE	AUTS2	AUTS2	transcript	XM_045047811.1	protein_coding	8	c.1270C>G	p.Pro424Ala
chrE3	13894562	C	G	PASS	missense_variant	MODERATE	AUTS2	AUTS2	transcript	XM_045047812.1	protein_coding	8	c.1270C>G	p.Pro424Ala
chrE3	13894562	C	G	PASS	missense_variant	MODERATE	AUTS2	AUTS2	transcript	XM_045047813.1	protein_coding	8	c.985C>G	p.Pro329Ala
chrE3	13894562	C	G	PASS	missense_variant	MODERATE	AUTS2	AUTS2	transcript	XM_045047814.1	protein_coding	7	c.796C>G	p.Pro266Ala
chrE3	13894562	C	G	PASS	missense_variant	MODERATE	AUTS2	AUTS2	transcript	XM_045047815.1	protein_coding	6	c.694C>G	p.Pro232Ala
chrE3	14566948	C	T	PASS	missense_variant	MODERATE	GALNT17	GALNT17	transcript	XM_011290337.3	protein_coding	10	c.1651C>T	p.Arg551Cys
chrE3	14566948	C	T	PASS	missense_variant	MODERATE	GALNT17	GALNT17	transcript	XM_023246705.2	protein_coding	9	c.1279C>T	p.Arg427Cys
chrE3	14566948	C	T	PASS	missense_variant	MODERATE	GALNT17	GALNT17	transcript	XM_045048142.1	protein_coding	9	c.1375C>T	p.Arg459Cys
chrE3	14566948	C	T	PASS	missense_variant	MODERATE	GALNT17	GALNT17	transcript	XM_045048143.1	protein_coding	7	c.1036C>T	p.Arg346Cys
chrE3	14566948	C	T	PASS	missense_variant	MODERATE	GALNT17	GALNT17	transcript	XM_045048144.1	protein_coding	6	c.679C>T	p.Arg227Cys
chrE3	16156598	G	GAGCC	PASS	splice_donor_variant&intron_variant	HIGH	CHCHD2	CHCHD2	transcript	XM_003998609.5	protein_coding	2	c.300+1_300+2insAGCC
chrE3	17301450	C	G	PASS	missense_variant	MODERATE	FUS	FUS	transcript	XM_003998635.4	protein_coding	5	c.362G>C	p.Ser121Thr
chrE3	17301450	C	G	PASS	missense_variant	MODERATE	FUS	FUS	transcript	XM_006942124.3	protein_coding	5	c.359G>C	p.Ser120Thr
chrE3	17301450	C	G	PASS	missense_variant	MODERATE	FUS	FUS	transcript	XM_011290547.3	protein_coding	5	c.362G>C	p.Ser121Thr
chrE3	17341773	C	T	PASS	missense_variant	MODERATE	PRSS36	PRSS36	transcript	XM_045048282.1	protein_coding	14	c.2429C>T	p.Pro810Leu
chrE3	17387747	G	A	PASS	missense_variant	MODERATE	ZNF646	ZNF646	transcript	XM_003998640.6	protein_coding	2	c.2465C>T	p.Thr822Met
chrE3	17387747	G	A	PASS	missense_variant	MODERATE	ZNF646	ZNF646	transcript	XM_023246868.2	protein_coding	2	c.2465C>T	p.Thr822Met
chrE3	17387747	G	A	PASS	missense_variant	MODERATE	ZNF646	ZNF646	transcript	XM_045048211.1	protein_coding	2	c.2465C>T	p.Thr822Met
chrE3	17470520	G	A	PASS	missense_variant	MODERATE	SETD1A	SETD1A	transcript	XM_023247007.2	protein_coding	12	c.3020C>T	p.Ser1007Leu
chrE3	17470520	G	A	PASS	missense_variant	MODERATE	SETD1A	SETD1A	transcript	XM_045048030.1	protein_coding	12	c.3020C>T	p.Ser1007Leu
chrE3	17470520	G	A	PASS	missense_variant	MODERATE	SETD1A	SETD1A	transcript	XM_045048028.1	protein_coding	12	c.3020C>T	p.Ser1007Leu
chrE3	17470520	G	A	PASS	missense_variant	MODERATE	SETD1A	SETD1A	transcript	XM_045048031.1	protein_coding	12	c.3020C>T	p.Ser1007Leu
chrE3	17470520	G	A	PASS	missense_variant	MODERATE	SETD1A	SETD1A	transcript	XM_045048029.1	protein_coding	12	c.3020C>T	p.Ser1007Leu
chrE3	17483327	C	T	PASS	missense_variant	MODERATE	ORAI3	ORAI3	transcript	XM_003998645.6	protein_coding	2	c.577G>A	p.Val193Met
chrE3	18318195	C	T	PASS	missense_variant	MODERATE	HIRIP3	HIRIP3	transcript	XM_006942178.3	protein_coding	7	c.1729G>A	p.Gly577Arg
chrE3	18325292	C	T	PASS	missense_variant	MODERATE	INO80E	INO80E	transcript	XM_045047950.1	protein_coding	6	c.502C>T	p.Arg168Trp
chrE3	18325292	C	T	PASS	missense_variant	MODERATE	INO80E	INO80E	transcript	XM_006942177.4	protein_coding	6	c.502C>T	p.Arg168Trp
chrE3	18325292	C	T	PASS	missense_variant	MODERATE	INO80E	INO80E	transcript	XM_011290517.3	protein_coding	6	c.478C>T	p.Arg160Trp
chrE3	18325292	C	T	PASS	missense_variant	MODERATE	INO80E	INO80E	transcript	XM_019820720.2	protein_coding	6	c.502C>T	p.Arg168Trp
chrE3	18325292	C	T	PASS	missense_variant	MODERATE	INO80E	INO80E	transcript	XM_003998681.6	protein_coding	6	c.478C>T	p.Arg160Trp
chrE3	18325292	C	T	PASS	missense_variant	MODERATE	INO80E	INO80E	transcript	XM_006942174.5	protein_coding	6	c.502C>T	p.Arg168Trp
chrE3	18325292	C	T	PASS	missense_variant	MODERATE	INO80E	INO80E	transcript	XM_019820721.3	protein_coding	6	c.451C>T	p.Arg151Trp
chrE3	18325292	C	T	PASS	missense_variant	MODERATE	INO80E	INO80E	transcript	XM_045047951.1	protein_coding	6	c.478C>T	p.Arg160Trp
chrE3	18325292	C	T	PASS	missense_variant	MODERATE	INO80E	INO80E	transcript	XM_045047952.1	protein_coding	6	c.451C>T	p.Arg151Trp
chrE3	18325292	C	T	PASS	missense_variant	MODERATE	INO80E	INO80E	transcript	XM_045047953.1	protein_coding	6	c.427C>T	p.Arg143Trp
chrE3	19720282	C	T	PASS	missense_variant	MODERATE	NSMCE1	NSMCE1	transcript	XM_045048172.1	protein_coding	1	c.83C>T	p.Ala28Val
chrE3	19720282	C	T	PASS	missense_variant	MODERATE	NSMCE1	NSMCE1	transcript	XM_045048173.1	protein_coding	1	c.83C>T	p.Ala28Val
chrE3	21451400	G	C	PASS	missense_variant	MODERATE	LOC123382575	LOC123382575	transcript	XM_045047862.1	protein_coding	2	c.817C>G	p.Arg273Gly
chrE3	24460895	A	G	PASS	missense_variant	MODERATE	ZP2	ZP2	transcript	NM_001009875.1	protein_coding	12	c.1289A>G	p.Lys430Arg
chrE3	37182161	T	G	PASS	missense_variant	MODERATE	SEPTIN12	SEPTIN12	transcript	XM_019820989.3	protein_coding	5	c.415T>G	p.Tyr139Asp
chrE3	37182161	T	G	PASS	missense_variant	MODERATE	SEPTIN12	SEPTIN12	transcript	XM_023246704.2	protein_coding	5	c.415T>G	p.Tyr139Asp
chrE3	37182161	T	G	PASS	missense_variant	MODERATE	SEPTIN12	SEPTIN12	transcript	XM_019820990.3	protein_coding	5	c.415T>G	p.Tyr139Asp
chrE3	37182161	T	G	PASS	missense_variant	MODERATE	SEPTIN12	SEPTIN12	transcript	XM_019820991.3	protein_coding	5	c.415T>G	p.Tyr139Asp
chrE3	37182161	T	G	PASS	missense_variant	MODERATE	SEPTIN12	SEPTIN12	transcript	XM_006942361.5	protein_coding	5	c.415T>G	p.Tyr139Asp
chrE3	37182162	A	C	PASS	missense_variant	MODERATE	SEPTIN12	SEPTIN12	transcript	XM_019820989.3	protein_coding	5	c.416A>C	p.Tyr139Ser
chrE3	37182162	A	C	PASS	missense_variant	MODERATE	SEPTIN12	SEPTIN12	transcript	XM_023246704.2	protein_coding	5	c.416A>C	p.Tyr139Ser
chrE3	37182162	A	C	PASS	missense_variant	MODERATE	SEPTIN12	SEPTIN12	transcript	XM_019820990.3	protein_coding	5	c.416A>C	p.Tyr139Ser
chrE3	37182162	A	C	PASS	missense_variant	MODERATE	SEPTIN12	SEPTIN12	transcript	XM_019820991.3	protein_coding	5	c.416A>C	p.Tyr139Ser
chrE3	37182162	A	C	PASS	missense_variant	MODERATE	SEPTIN12	SEPTIN12	transcript	XM_006942361.5	protein_coding	5	c.416A>C	p.Tyr139Ser
chrE3	37182165	T	G	PASS	missense_variant	MODERATE	SEPTIN12	SEPTIN12	transcript	XM_019820989.3	protein_coding	5	c.419T>G	p.Leu140Arg
chrE3	37182165	T	G	PASS	missense_variant	MODERATE	SEPTIN12	SEPTIN12	transcript	XM_023246704.2	protein_coding	5	c.419T>G	p.Leu140Arg
chrE3	37182165	T	G	PASS	missense_variant	MODERATE	SEPTIN12	SEPTIN12	transcript	XM_019820990.3	protein_coding	5	c.419T>G	p.Leu140Arg
chrE3	37182165	T	G	PASS	missense_variant	MODERATE	SEPTIN12	SEPTIN12	transcript	XM_019820991.3	protein_coding	5	c.419T>G	p.Leu140Arg
chrE3	37182165	T	G	PASS	missense_variant	MODERATE	SEPTIN12	SEPTIN12	transcript	XM_006942361.5	protein_coding	5	c.419T>G	p.Leu140Arg
chrE3	38890980	C	T	PASS	missense_variant	MODERATE	LOC123382599	LOC123382599	transcript	XM_045047964.1	protein_coding	2	c.913G>A	p.Ala305Thr
chrE3	40327240	T	G	PASS	missense_variant	MODERATE	CACNA1H	CACNA1H	transcript	XM_023246207.2	protein_coding	8	c.1718A>C	p.His573Pro
chrE3	40327240	T	G	PASS	missense_variant	MODERATE	CACNA1H	CACNA1H	transcript	XM_023246208.2	protein_coding	8	c.1718A>C	p.His573Pro
chrE3	40327240	T	G	PASS	missense_variant	MODERATE	CACNA1H	CACNA1H	transcript	XM_045047487.1	protein_coding	7	c.1625A>C	p.His542Pro
chrE3	40327240	T	G	PASS	missense_variant	MODERATE	CACNA1H	CACNA1H	transcript	XM_045047488.1	protein_coding	9	c.1604A>C	p.His535Pro
chrE3	40327248	A	C	PASS	missense_variant	MODERATE	CACNA1H	CACNA1H	transcript	XM_023246207.2	protein_coding	8	c.1710T>G	p.His570Gln
chrE3	40327248	A	C	PASS	missense_variant	MODERATE	CACNA1H	CACNA1H	transcript	XM_023246208.2	protein_coding	8	c.1710T>G	p.His570Gln
chrE3	40327248	A	C	PASS	missense_variant	MODERATE	CACNA1H	CACNA1H	transcript	XM_045047487.1	protein_coding	7	c.1617T>G	p.His539Gln
chrE3	40327248	A	C	PASS	missense_variant	MODERATE	CACNA1H	CACNA1H	transcript	XM_045047488.1	protein_coding	9	c.1596T>G	p.His532Gln
chrF1	2175074	C	T	PASS	missense_variant	MODERATE	ACBD3	ACBD3	transcript	XM_023248105.2	protein_coding	4	c.596G>A	p.Arg199Gln
chrF1	2175074	C	T	PASS	missense_variant	MODERATE	ACBD3	ACBD3	transcript	XM_023248106.2	protein_coding	4	c.407G>A	p.Arg136Gln
chrF1	2744073	C	T	PASS	missense_variant	MODERATE	LOC123382935	LOC123382935	transcript	XM_045049426.1	protein_coding	2	c.85G>A	p.Gly29Ser
chrF1	3398182	G	A	PASS	missense_variant	MODERATE	SCCPDH	SCCPDH	transcript	XM_011290824.3	protein_coding	7	c.734C>T	p.Ser245Leu
chrF1	3398182	G	A	PASS	missense_variant	MODERATE	SCCPDH	SCCPDH	transcript	XM_045048646.1	protein_coding	7	c.734C>T	p.Ser245Leu
chrF1	10466507	T	C	PASS	missense_variant	MODERATE	ADCY10	ADCY10	transcript	XM_006942654.4	protein_coding	30	c.4207A>G	p.Ile1403Val
chrF1	10466507	T	C	PASS	missense_variant	MODERATE	ADCY10	ADCY10	transcript	XM_045049447.1	protein_coding	31	c.4207A>G	p.Ile1403Val
chrF1	10466507	T	C	PASS	missense_variant	MODERATE	ADCY10	ADCY10	transcript	XM_045049448.1	protein_coding	30	c.4207A>G	p.Ile1403Val
chrF1	10466507	T	C	PASS	missense_variant	MODERATE	ADCY10	ADCY10	transcript	XM_045049449.1	protein_coding	31	c.4207A>G	p.Ile1403Val
chrF1	10466507	T	C	PASS	missense_variant	MODERATE	ADCY10	ADCY10	transcript	XM_045049450.1	protein_coding	29	c.4078A>G	p.Ile1360Val
chrF1	10466507	T	C	PASS	missense_variant	MODERATE	ADCY10	ADCY10	transcript	XM_045049451.1	protein_coding	23	c.3331A>G	p.Ile1111Val
chrF1	10570572	T	G	PASS	missense_variant	MODERATE	DCAF6	DCAF6	transcript	XM_003999156.6	protein_coding	1	c.91T>G	p.Tyr31Asp
chrF1	10570572	T	G	PASS	missense_variant	MODERATE	DCAF6	DCAF6	transcript	XM_045049454.1	protein_coding	1	c.91T>G	p.Tyr31Asp
chrF1	10570572	T	G	PASS	missense_variant	MODERATE	DCAF6	DCAF6	transcript	XM_045049455.1	protein_coding	1	c.91T>G	p.Tyr31Asp
chrF1	10570572	T	G	PASS	missense_variant	MODERATE	DCAF6	DCAF6	transcript	XM_045049456.1	protein_coding	1	c.91T>G	p.Tyr31Asp
chrF1	10570572	T	G	PASS	missense_variant	MODERATE	DCAF6	DCAF6	transcript	XM_045049457.1	protein_coding	1	c.91T>G	p.Tyr31Asp
chrF1	10570572	T	G	PASS	missense_variant	MODERATE	DCAF6	DCAF6	transcript	XM_045049453.1	protein_coding	1	c.91T>G	p.Tyr31Asp
chrF1	10570572	T	G	PASS	missense_variant	MODERATE	DCAF6	DCAF6	transcript	XM_045049459.1	protein_coding	1	c.91T>G	p.Tyr31Asp
chrF1	10570572	T	G	PASS	missense_variant	MODERATE	DCAF6	DCAF6	transcript	XM_045049458.1	protein_coding	1	c.91T>G	p.Tyr31Asp
chrF1	10570572	T	G	PASS	missense_variant	MODERATE	DCAF6	DCAF6	transcript	XM_045049460.1	protein_coding	1	c.91T>G	p.Tyr31Asp
chrF1	12178391	G	A	PASS	missense_variant	MODERATE	SELE	SELE	transcript	XM_011290902.3	protein_coding	9	c.1316C>T	p.Ser439Leu
chrF1	12178391	G	A	PASS	missense_variant	MODERATE	SELE	SELE	transcript	XM_045049132.1	protein_coding	9	c.1316C>T	p.Ser439Leu
chrF1	12179876	C	G	PASS	missense_variant	MODERATE	SELE	SELE	transcript	XM_011290902.3	protein_coding	6	c.815G>C	p.Trp272Ser
chrF1	12179876	C	G	PASS	missense_variant	MODERATE	SELE	SELE	transcript	XM_045049132.1	protein_coding	6	c.815G>C	p.Trp272Ser
chrF1	16860576	A	C	PASS	missense_variant	MODERATE	RABGAP1L	RABGAP1L	transcript	XM_023247520.2	protein_coding	20	c.2412A>C	p.Glu804Asp
chrF1	16860576	A	C	PASS	missense_variant	MODERATE	RABGAP1L	RABGAP1L	transcript	XM_023247521.2	protein_coding	21	c.2328A>C	p.Glu776Asp
chrF1	16860576	A	C	PASS	missense_variant	MODERATE	RABGAP1L	RABGAP1L	transcript	XM_023247522.2	protein_coding	20	c.2301A>C	p.Glu767Asp
chrF1	16860576	A	C	PASS	missense_variant	MODERATE	RABGAP1L	RABGAP1L	transcript	XM_045049363.1	protein_coding	20	c.2238A>C	p.Glu746Asp
chrF1	16860576	A	C	PASS	missense_variant	MODERATE	RABGAP1L	RABGAP1L	transcript	XM_023247523.2	protein_coding	19	c.2412A>C	p.Glu804Asp
chrF1	16860576	A	C	PASS	missense_variant	MODERATE	RABGAP1L	RABGAP1L	transcript	XM_045049367.1	protein_coding	13	c.1353A>C	p.Glu451Asp
chrF1	16860576	A	C	PASS	missense_variant	MODERATE	RABGAP1L	RABGAP1L	transcript	XM_045049366.1	protein_coding	14	c.1416A>C	p.Glu472Asp
chrF1	16860576	A	C	PASS	missense_variant	MODERATE	RABGAP1L	RABGAP1L	transcript	XM_045049369.1	protein_coding	11	c.978A>C	p.Glu326Asp
chrF1	16860576	A	C	PASS	missense_variant	MODERATE	RABGAP1L	RABGAP1L	transcript	XM_019821651.3	protein_coding	3	c.369A>C	p.Glu123Asp
chrF1	16860576	A	C	PASS	missense_variant	MODERATE	RABGAP1L	RABGAP1L	transcript	XM_045049372.1	protein_coding	3	c.183A>C	p.Glu61Asp
chrF1	16860576	A	C	PASS	missense_variant	MODERATE	RABGAP1L	RABGAP1L	transcript	XM_019821653.3	protein_coding	3	c.183A>C	p.Glu61Asp
chrF1	16860576	A	C	PASS	missense_variant	MODERATE	RABGAP1L	RABGAP1L	transcript	XM_019821652.3	protein_coding	3	c.183A>C	p.Glu61Asp
chrF1	16860576	A	C	PASS	missense_variant	MODERATE	RABGAP1L	RABGAP1L	transcript	XM_045049370.1	protein_coding	2	c.222A>C	p.Glu74Asp
chrF1	16860576	A	C	PASS	missense_variant	MODERATE	RABGAP1L	RABGAP1L	transcript	XM_045049373.1	protein_coding	2	c.75A>C	p.Glu25Asp
chrF1	23110677	C	T	PASS	missense_variant	MODERATE	SWT1	SWT1	transcript	XM_011291009.4	protein_coding	13	c.1912G>A	p.Val638Ile
chrF1	23110677	C	T	PASS	missense_variant	MODERATE	SWT1	SWT1	transcript	XM_019821726.3	protein_coding	13	c.1912G>A	p.Val638Ile
chrF1	23110677	C	T	PASS	missense_variant	MODERATE	SWT1	SWT1	transcript	XM_019821725.3	protein_coding	12	c.1852G>A	p.Val618Ile
chrF1	27914965	C	T	PASS	missense_variant	MODERATE	CEP350	CEP350	transcript	XM_023247839.2	protein_coding	12	c.2713G>A	p.Asp905Asn
chrF1	27914965	C	T	PASS	missense_variant	MODERATE	CEP350	CEP350	transcript	XM_023247840.2	protein_coding	12	c.2710G>A	p.Asp904Asn
chrF1	27914965	C	T	PASS	missense_variant	MODERATE	CEP350	CEP350	transcript	XM_023247842.2	protein_coding	12	c.2713G>A	p.Asp905Asn
chrF1	27914965	C	T	PASS	missense_variant	MODERATE	CEP350	CEP350	transcript	XM_023247841.2	protein_coding	12	c.2713G>A	p.Asp905Asn
chrF1	53144824	A	G	PASS	missense_variant	MODERATE	USH2A	USH2A	transcript	XM_045048458.1	protein_coding	68	c.14315T>C	p.Leu4772Ser
chrF1	53144824	A	G	PASS	missense_variant	MODERATE	USH2A	USH2A	transcript	XM_045048459.1	protein_coding	52	c.11414T>C	p.Leu3805Ser
chrF1	53278871	A	G	PASS	missense_variant	MODERATE	USH2A	USH2A	transcript	XM_045048458.1	protein_coding	55	c.10325T>C	p.Ile3442Thr
chrF1	53278871	A	G	PASS	missense_variant	MODERATE	USH2A	USH2A	transcript	XM_045048459.1	protein_coding	39	c.7424T>C	p.Ile2475Thr
chrF1	57095948	C	T	PASS	missense_variant	MODERATE	IARS2	IARS2	transcript	XM_045048890.1	protein_coding	22	c.2824C>T	p.Leu942Phe
chrF1	63130301	G	A	PASS	missense_variant	MODERATE	LOC123382820	LOC123382820	transcript	XM_045048953.1	protein_coding	1	c.469C>T	p.Arg157Trp
chrF1	63654813	G	A	PASS	missense_variant	MODERATE	ADAMTS4	ADAMTS4	transcript	XM_003999565.6	protein_coding	1	c.539G>A	p.Arg180Gln
chrF1	63780879	G	A	PASS	missense_variant	MODERATE	ARHGAP30	ARHGAP30	transcript	XM_003999580.5	protein_coding	12	c.2567G>A	p.Arg856His
chrF1	63780879	G	A	PASS	missense_variant	MODERATE	ARHGAP30	ARHGAP30	transcript	XM_006943029.4	protein_coding	12	c.2396G>A	p.Arg799His
chrF1	64601217	A	C	PASS	missense_variant	MODERATE	LOC123382745	LOC123382745	transcript	XM_045048635.1	protein_coding	6	c.1141A>C	p.Thr381Pro
chrF1	65088999	C	T	PASS	missense_variant	MODERATE	LOC101099928	LOC101099928	transcript	XM_003999606.4	protein_coding	2	c.748G>A	p.Val250Ile
chrF1	65894442	G	T	PASS	missense_variant	MODERATE	LOC123382765	LOC123382765	transcript	XM_045048764.1	protein_coding	2	c.409G>T	p.Val137Leu
chrF1	66031978	A	G	PASS	missense_variant	MODERATE	CD1D	CD1D	transcript	XM_045048851.1	protein_coding	4	c.815T>C	p.Val272Ala
chrF1	68608989	C	T	PASS	missense_variant	MODERATE	UBAP2L	UBAP2L	transcript	XM_019822480.3	protein_coding	5	c.443G>A	p.Arg148Gln
chrF1	68608989	C	T	PASS	missense_variant	MODERATE	UBAP2L	UBAP2L	transcript	XM_045049059.1	protein_coding	5	c.443G>A	p.Arg148Gln
chrF1	68608989	C	T	PASS	missense_variant	MODERATE	UBAP2L	UBAP2L	transcript	XM_045049064.1	protein_coding	5	c.443G>A	p.Arg148Gln
chrF1	68608989	C	T	PASS	missense_variant	MODERATE	UBAP2L	UBAP2L	transcript	XM_045049061.1	protein_coding	5	c.443G>A	p.Arg148Gln
chrF1	68608989	C	T	PASS	missense_variant	MODERATE	UBAP2L	UBAP2L	transcript	XM_045049065.1	protein_coding	5	c.443G>A	p.Arg148Gln
chrF1	68608989	C	T	PASS	missense_variant	MODERATE	UBAP2L	UBAP2L	transcript	XM_045049051.1	protein_coding	5	c.443G>A	p.Arg148Gln
chrF1	68608989	C	T	PASS	missense_variant	MODERATE	UBAP2L	UBAP2L	transcript	XM_045049062.1	protein_coding	5	c.443G>A	p.Arg148Gln
chrF1	68608989	C	T	PASS	missense_variant	MODERATE	UBAP2L	UBAP2L	transcript	XM_045049063.1	protein_coding	5	c.443G>A	p.Arg148Gln
chrF1	68608989	C	T	PASS	missense_variant	MODERATE	UBAP2L	UBAP2L	transcript	XM_045049053.1	protein_coding	5	c.443G>A	p.Arg148Gln
chrF1	68608989	C	T	PASS	missense_variant	MODERATE	UBAP2L	UBAP2L	transcript	XM_045049046.1	protein_coding	5	c.443G>A	p.Arg148Gln
chrF1	68608989	C	T	PASS	missense_variant	MODERATE	UBAP2L	UBAP2L	transcript	XM_045049057.1	protein_coding	5	c.443G>A	p.Arg148Gln
chrF1	68608989	C	T	PASS	missense_variant	MODERATE	UBAP2L	UBAP2L	transcript	XM_045049049.1	protein_coding	5	c.443G>A	p.Arg148Gln
chrF1	68608989	C	T	PASS	missense_variant	MODERATE	UBAP2L	UBAP2L	transcript	XM_045049050.1	protein_coding	5	c.443G>A	p.Arg148Gln
chrF1	68608989	C	T	PASS	missense_variant	MODERATE	UBAP2L	UBAP2L	transcript	XM_045049052.1	protein_coding	5	c.443G>A	p.Arg148Gln
chrF1	68608989	C	T	PASS	missense_variant	MODERATE	UBAP2L	UBAP2L	transcript	XM_045049054.1	protein_coding	5	c.443G>A	p.Arg148Gln
chrF1	68608989	C	T	PASS	missense_variant	MODERATE	UBAP2L	UBAP2L	transcript	XM_045049058.1	protein_coding	5	c.443G>A	p.Arg148Gln
chrF1	68608989	C	T	PASS	missense_variant	MODERATE	UBAP2L	UBAP2L	transcript	XM_045049048.1	protein_coding	5	c.443G>A	p.Arg148Gln
chrF1	68608989	C	T	PASS	missense_variant	MODERATE	UBAP2L	UBAP2L	transcript	XM_045049056.1	protein_coding	5	c.443G>A	p.Arg148Gln
chrF1	68608989	C	T	PASS	missense_variant	MODERATE	UBAP2L	UBAP2L	transcript	XM_045049044.1	protein_coding	5	c.443G>A	p.Arg148Gln
chrF1	68608989	C	T	PASS	missense_variant	MODERATE	UBAP2L	UBAP2L	transcript	XM_045049043.1	protein_coding	5	c.443G>A	p.Arg148Gln
chrF1	68608989	C	T	PASS	missense_variant	MODERATE	UBAP2L	UBAP2L	transcript	XM_045049045.1	protein_coding	5	c.443G>A	p.Arg148Gln
chrF1	68608989	C	T	PASS	missense_variant	MODERATE	UBAP2L	UBAP2L	transcript	XM_045049055.1	protein_coding	5	c.443G>A	p.Arg148Gln
chrF1	68608989	C	T	PASS	missense_variant	MODERATE	UBAP2L	UBAP2L	transcript	XM_045049047.1	protein_coding	5	c.443G>A	p.Arg148Gln
chrF1	68608989	C	T	PASS	missense_variant	MODERATE	UBAP2L	UBAP2L	transcript	XM_045049038.1	protein_coding	5	c.443G>A	p.Arg148Gln
chrF1	68608989	C	T	PASS	missense_variant	MODERATE	UBAP2L	UBAP2L	transcript	XM_019822482.3	protein_coding	5	c.443G>A	p.Arg148Gln
chrF1	68608989	C	T	PASS	missense_variant	MODERATE	UBAP2L	UBAP2L	transcript	XM_045049039.1	protein_coding	5	c.443G>A	p.Arg148Gln
chrF1	68608989	C	T	PASS	missense_variant	MODERATE	UBAP2L	UBAP2L	transcript	XM_019822481.3	protein_coding	5	c.443G>A	p.Arg148Gln
chrF1	68608989	C	T	PASS	missense_variant	MODERATE	UBAP2L	UBAP2L	transcript	XM_045049040.1	protein_coding	5	c.443G>A	p.Arg148Gln
chrF1	68608989	C	T	PASS	missense_variant	MODERATE	UBAP2L	UBAP2L	transcript	XM_045049041.1	protein_coding	5	c.443G>A	p.Arg148Gln
chrF1	68608989	C	T	PASS	missense_variant	MODERATE	UBAP2L	UBAP2L	transcript	XM_045049042.1	protein_coding	5	c.443G>A	p.Arg148Gln
chrF1	68608989	C	T	PASS	missense_variant	MODERATE	UBAP2L	UBAP2L	transcript	XM_045049069.1	protein_coding	5	c.443G>A	p.Arg148Gln
chrF1	68608989	C	T	PASS	missense_variant	MODERATE	UBAP2L	UBAP2L	transcript	XM_045049068.1	protein_coding	5	c.443G>A	p.Arg148Gln
chrF1	68608989	C	T	PASS	missense_variant	MODERATE	UBAP2L	UBAP2L	transcript	XM_045049066.1	protein_coding	5	c.443G>A	p.Arg148Gln
chrF1	68608989	C	T	PASS	missense_variant	MODERATE	UBAP2L	UBAP2L	transcript	XM_045049067.1	protein_coding	5	c.443G>A	p.Arg148Gln
chrF2	407021	T	A	PASS	missense_variant	MODERATE	SPIDR	SPIDR	transcript	XM_045049879.1	protein_coding	2	c.134T>A	p.Leu45His
chrF2	407021	T	A	PASS	missense_variant	MODERATE	SPIDR	SPIDR	transcript	XM_019822628.3	protein_coding	2	c.134T>A	p.Leu45His
chrF2	960644	A	G	PASS	missense_variant	MODERATE	PRKDC	PRKDC	transcript	XM_011291282.4	protein_coding	73	c.10307T>C	p.Ile3436Thr
chrF2	960644	A	G	PASS	missense_variant	MODERATE	PRKDC	PRKDC	transcript	XM_045050129.1	protein_coding	70	c.9761T>C	p.Ile3254Thr
chrF2	960644	A	G	PASS	missense_variant	MODERATE	PRKDC	PRKDC	transcript	XM_045050127.1	protein_coding	72	c.10133T>C	p.Ile3378Thr
chrF2	960644	A	G	PASS	missense_variant	MODERATE	PRKDC	PRKDC	transcript	XM_045050128.1	protein_coding	73	c.10307T>C	p.Ile3436Thr
chrF2	961574	G	A	PASS	missense_variant	MODERATE	PRKDC	PRKDC	transcript	XM_011291282.4	protein_coding	72	c.10178C>T	p.Thr3393Ile
chrF2	961574	G	A	PASS	missense_variant	MODERATE	PRKDC	PRKDC	transcript	XM_045050129.1	protein_coding	69	c.9632C>T	p.Thr3211Ile
chrF2	961574	G	A	PASS	missense_variant	MODERATE	PRKDC	PRKDC	transcript	XM_045050127.1	protein_coding	71	c.10004C>T	p.Thr3335Ile
chrF2	961574	G	A	PASS	missense_variant	MODERATE	PRKDC	PRKDC	transcript	XM_045050128.1	protein_coding	72	c.10178C>T	p.Thr3393Ile
chrF2	1114423	C	G	PASS	missense_variant	MODERATE	PRKDC	PRKDC	transcript	XM_011291282.4	protein_coding	18	c.1906G>C	p.Glu636Gln
chrF2	1114423	C	G	PASS	missense_variant	MODERATE	PRKDC	PRKDC	transcript	XM_045050129.1	protein_coding	15	c.1360G>C	p.Glu454Gln
chrF2	1114423	C	G	PASS	missense_variant	MODERATE	PRKDC	PRKDC	transcript	XM_045050127.1	protein_coding	18	c.1906G>C	p.Glu636Gln
chrF2	1114423	C	G	PASS	missense_variant	MODERATE	PRKDC	PRKDC	transcript	XM_045050128.1	protein_coding	18	c.1906G>C	p.Glu636Gln
chrF2	1115093	C	T	PASS	missense_variant	MODERATE	PRKDC	PRKDC	transcript	XM_011291282.4	protein_coding	17	c.1804G>A	p.Val602Met
chrF2	1115093	C	T	PASS	missense_variant	MODERATE	PRKDC	PRKDC	transcript	XM_045050129.1	protein_coding	14	c.1258G>A	p.Val420Met
chrF2	1115093	C	T	PASS	missense_variant	MODERATE	PRKDC	PRKDC	transcript	XM_045050127.1	protein_coding	17	c.1804G>A	p.Val602Met
chrF2	1115093	C	T	PASS	missense_variant	MODERATE	PRKDC	PRKDC	transcript	XM_045050128.1	protein_coding	17	c.1804G>A	p.Val602Met
chrF2	1839031	CG	C	PASS	frameshift_variant	HIGH	LOC109495881	LOC109495881	transcript	XM_019822569.2	protein_coding	1	c.139delG	p.Ala47fs
chrF2	1839100	C	T	PASS	missense_variant	MODERATE	LOC109495881	LOC109495881	transcript	XM_019822569.2	protein_coding	1	c.205C>T	p.Leu69Phe
chrF2	1840673	C	T	PASS	missense_variant	MODERATE	LOC109495881	LOC109495881	transcript	XM_019822569.2	protein_coding	2	c.460C>T	p.Arg154Cys
chrF2	6943076	A	C	PASS	missense_variant	MODERATE	SOX17	SOX17	transcript	XM_023248516.2	protein_coding	2	c.937A>C	p.Met313Leu
chrF2	30293340	C	T	PASS	missense_variant	MODERATE	SNX16	SNX16	transcript	XM_019822833.3	protein_coding	8	c.1000G>A	p.Val334Ile
chrF2	30293340	C	T	PASS	missense_variant	MODERATE	SNX16	SNX16	transcript	XM_045049898.1	protein_coding	8	c.1000G>A	p.Val334Ile
chrF2	30293340	C	T	PASS	missense_variant	MODERATE	SNX16	SNX16	transcript	XM_019822834.3	protein_coding	9	c.913G>A	p.Val305Ile
chrF2	46169058	C	T	PASS	missense_variant	MODERATE	FBXO43	FBXO43	transcript	XM_045049774.1	protein_coding	8	c.1865G>A	p.Ser622Asn
chrF2	47178996	G	C	PASS	missense_variant	MODERATE	LOC123383063	LOC123383063	transcript	XM_045049775.1	protein_coding	3	c.801C>G	p.Phe267Leu
chrF2	49803636	G	A	PASS	missense_variant	MODERATE	RIMS2	RIMS2	transcript	XM_023248356.2	protein_coding	30	c.4618G>A	p.Gly1540Ser
chrF2	49803636	G	A	PASS	missense_variant	MODERATE	RIMS2	RIMS2	transcript	XM_045050079.1	protein_coding	26	c.4093G>A	p.Gly1365Ser
chrF2	49803636	G	A	PASS	missense_variant	MODERATE	RIMS2	RIMS2	transcript	XM_023248363.2	protein_coding	29	c.4570G>A	p.Gly1524Ser
chrF2	49803636	G	A	PASS	missense_variant	MODERATE	RIMS2	RIMS2	transcript	XM_023248368.2	protein_coding	29	c.4429G>A	p.Gly1477Ser
chrF2	49803636	G	A	PASS	missense_variant	MODERATE	RIMS2	RIMS2	transcript	XM_023248371.2	protein_coding	27	c.4345G>A	p.Gly1449Ser
chrF2	49803636	G	A	PASS	missense_variant	MODERATE	RIMS2	RIMS2	transcript	XM_045050037.1	protein_coding	30	c.4615G>A	p.Gly1539Ser
chrF2	49803636	G	A	PASS	missense_variant	MODERATE	RIMS2	RIMS2	transcript	XM_045050038.1	protein_coding	29	c.4606G>A	p.Gly1536Ser
chrF2	49803636	G	A	PASS	missense_variant	MODERATE	RIMS2	RIMS2	transcript	XM_045050039.1	protein_coding	29	c.4585G>A	p.Gly1529Ser
chrF2	49803636	G	A	PASS	missense_variant	MODERATE	RIMS2	RIMS2	transcript	XM_045050040.1	protein_coding	29	c.4585G>A	p.Gly1529Ser
chrF2	49803636	G	A	PASS	missense_variant	MODERATE	RIMS2	RIMS2	transcript	XM_045050041.1	protein_coding	29	c.4582G>A	p.Gly1528Ser
chrF2	49803636	G	A	PASS	missense_variant	MODERATE	RIMS2	RIMS2	transcript	XM_045050042.1	protein_coding	29	c.4552G>A	p.Gly1518Ser
chrF2	49803636	G	A	PASS	missense_variant	MODERATE	RIMS2	RIMS2	transcript	XM_045050043.1	protein_coding	28	c.4552G>A	p.Gly1518Ser
chrF2	49803636	G	A	PASS	missense_variant	MODERATE	RIMS2	RIMS2	transcript	XM_045050044.1	protein_coding	28	c.4498G>A	p.Gly1500Ser
chrF2	49803636	G	A	PASS	missense_variant	MODERATE	RIMS2	RIMS2	transcript	XM_045050045.1	protein_coding	27	c.4486G>A	p.Gly1496Ser
chrF2	49803636	G	A	PASS	missense_variant	MODERATE	RIMS2	RIMS2	transcript	XM_045050046.1	protein_coding	30	c.4477G>A	p.Gly1493Ser
chrF2	49803636	G	A	PASS	missense_variant	MODERATE	RIMS2	RIMS2	transcript	XM_045050047.1	protein_coding	29	c.4438G>A	p.Gly1480Ser
chrF2	49803636	G	A	PASS	missense_variant	MODERATE	RIMS2	RIMS2	transcript	XM_045050048.1	protein_coding	28	c.4372G>A	p.Gly1458Ser
chrF2	49803636	G	A	PASS	missense_variant	MODERATE	RIMS2	RIMS2	transcript	XM_045050049.1	protein_coding	29	c.4366G>A	p.Gly1456Ser
chrF2	49803636	G	A	PASS	missense_variant	MODERATE	RIMS2	RIMS2	transcript	XM_045050050.1	protein_coding	27	c.4300G>A	p.Gly1434Ser
chrF2	49803636	G	A	PASS	missense_variant	MODERATE	RIMS2	RIMS2	transcript	XM_045050051.1	protein_coding	26	c.4219G>A	p.Gly1407Ser
chrF2	49803636	G	A	PASS	missense_variant	MODERATE	RIMS2	RIMS2	transcript	XM_045050052.1	protein_coding	23	c.4120G>A	p.Gly1374Ser
chrF2	49803636	G	A	PASS	missense_variant	MODERATE	RIMS2	RIMS2	transcript	XM_045050053.1	protein_coding	26	c.4078G>A	p.Gly1360Ser
chrF2	49803636	G	A	PASS	missense_variant	MODERATE	RIMS2	RIMS2	transcript	XM_045050054.1	protein_coding	26	c.4072G>A	p.Gly1358Ser
chrF2	49803636	G	A	PASS	missense_variant	MODERATE	RIMS2	RIMS2	transcript	XM_045050055.1	protein_coding	22	c.4054G>A	p.Gly1352Ser
[truncated: 45 more rows]
